# Supplementary material for: Genome-wide analysis of HIF-2α chromatin binding sites under normoxia in human bronchial epithelial cells (BEAS-2B) suggests its diverse functions
Source: Sci Rep. 2016 Jul 4;6:29311. doi: 10.1038/srep29311 (PMC4931692; doi:10.1038/srep29311)
Supplement: Supplementary Dataset 2 [file srep29311-s2.xls]

## Sheet: Title and author list
Genome-wide analysis of HIF-2α chromatin binding sites under normoxia in human bronchial epithelial cells (BEAS-2B) suggests its diverse functions Meng-Chang Lee1, Hsin-Ju Huang2, Tzu-Hao Chang3, Hsieh-Chou Huang2,6, Shen-Yuan Hsieh1, Yi-Siou Chen4, Wei-Yuan Chou4, Chiao-Hsi Chiang7, Ching-Huang Lai5 and Chia-Yang Shiau*,1,4,5

## Sheet: BEAS-2B ChIP-Seq
HIF-2α binding sites in BEAS-2B
The closest genes were annotated by using CisGenome alinging to hg19.
#seq_id	chromosome	start	end	strand	annotation	accession no.
1	chr17	1505243	1505491	+	SLC43A2	NM_152346
2	chr5	108710644	108710842	+	PJA2	NM_014819
3	chr9	80468868	80469140	+	GNAQ	NM_002072
4	chr4	104324881	104325132	+	TACR3	NM_001059
5	chr14	68913870	68914070	+	RAD51L1	NM_133510
6	chr2	207427980	207428203	+	ADAM23	NM_003812
7	chr9	109689828	109690038	+	ZNF462	NM_021224
8	chr5	106573204	106573412	+	EFNA5	NM_001962
9	chr3	33219585	33219788	+	SUSD5	NM_015551
10	chr4	30464070	30464272	+	PCDH7	NM_032456
11	chr21	26735272	26735471	+	NCRNA00158	NR_024027
12	chr10	64625240	64625442	+	EGR2	NM_001136178
13	chr19	10530240	10530440	+	PDE4A	NM_001111307
14	chr15	55805854	55806054	+	DYX1C1	NM_130810
15	chr6	9578174	9578417	+	TFAP2A	NM_001032280
16	chr15	79587779	79588012	+	ANKRD34C	NM_001146341
17	chrUn_gl000220	139808	140140	+	---
18	chr15	64934178	64934376	+	ZNF609	NM_015042
19	chr10	114444062	114444260	+	VTI1A	NM_145206
20	chr2	217496604	217496818	+	IGFBP2	NM_000597
21	chr11	16056100	16056303	+	SOX6	NM_017508
22	chr5	127753768	127753967	+	FBN2	NM_001999
23	chr9	112015939	112016235	+	EPB41L4B	NM_018424
24	chr1	235811758	235811977	+	GNG4	NM_001098722
25	chr3	72242182	72242387	+	RYBP	NM_012234
26	chr12	38014758	38014958	+	ALG10B	NM_001013620
27	chr3	185491182	185491380	+	IGF2BP2	NM_006548
28	chr2	60544439	60544637	+	BCL11A	NM_138559
29	chr9	115030168	115030372	+	ROD1	NM_001163788
30	chr12	69125389	69125589	+	NUP107	NM_020401
31	chr3	61642243	61642441	+	PTPRG	NM_002841
32	chr12	115696320	115696518	+	TBX3	NM_005996
33	chr18	41853804	41854037	+	SETBP1	NM_001130110
34	chr21	26388786	26388990	+	NCRNA00158	NR_024027
35	chr8	79588753	79588952	+	FAM164A	NM_016010
36	chr8	22721299	22721498	+	PEBP4	NM_144962
37	chr6	4891516	4891715	+	CDYL	NM_001143971
38	chr5	54294154	54294352	+	ESM1	NM_001135604
39	chr4	123330023	123330221	+	ADAD1	NM_001159285
40	chr19	58083481	58083679	+	ZNF416	NM_017879
41	chr12	53048376	53048574	+	KRT2	NM_000423
42	chr1	246886711	246886906	+	SCCPDH	NM_016002
43	chr12	8125730	8125929	+	SLC2A3	NM_006931
44	chr16	27669179	27669377	+	KIAA0556	NM_015202
45	chr2	156456818	156457094	+	NR4A2	NM_006186
46	chrX	17431273	17431471	+	NHS	NM_198270
47	chr8	35946436	35946634	+	UNC5D	NM_080872
48	chr13	29887803	29888001	+	MTUS2	NM_001033602
49	chr7	73435855	73436123	+	ELN	NM_001081753
50	chr7	79581052	79581308	+	GNAI1	NM_002069
51	chr9	97011337	97011539	+	ZNF169	NM_194320
52	chr10	36881408	36881608	+	ANKRD30A	NM_052997
53	chr5	139081018	139081217	+	CXXC5	NM_016463
54	chr5	171491742	171491940	+	STK10	NM_005990
55	chr2	43649092	43649290	+	THADA	NM_001083953
56	chr19	3603284	3603482	+	TBXA2R	NM_201636
57	chr11	69581890	69582088	+	FGF4	NM_002007
58	chr9	132539152	132539350	+	PTGES	NM_004878
59	chr9	98879551	98879749	+	NCRNA00092	NR_024129
60	chr9	98121933	98122131	+	FANCC	NM_000136
61	chr20	31575886	31576084	+	SPAG4L	NM_080675
62	chr1	206955810	206956008	+	IL10	NM_000572
63	chr17	17448268	17448467	+	PEMT	NM_148173
64	chr11	43719873	43720072	+	HSD17B12	NM_016142
65	chr7	45241220	45241418	+	RAMP3	NM_005856
66	chr7	42276247	42276445	+	GLI3	NM_000168
67	chr6	97693336	97693534	+	C6orf167	NM_198468
68	chr5	176213105	176213303	+	UNC5A	NM_133369
69	chr3	68241471	68241669	+	FAM19A1	NM_213609
70	chr20	5595020	5595218	+	RP5-1022P6.2	NM_019593
71	chr2	111706587	111706785	+	ACOXL	NM_001142808
72	chr2	109683908	109684106	+	LOC100287216	NR_029193
73	chr2	82654411	82654609	+	CTNNA2	NM_004389
74	chr17	58622772	58622970	+	APPBP2	NM_006380
75	chr17	53512120	53512318	+	MMD	NM_012329
76	chr16	46898142	46898340	+	GPT2	NM_133443
77	chr13	101910814	101911012	+	NALCN	NM_052867
78	chr7	35843680	35843877	+	7-Sep	NM_001788
79	chr18	10544451	10544648	+	NAPG	NM_003826
80	chrX	61733172	61733361	+	SPIN4	NM_001012968
81	chr9	125897576	125897794	+	STRBP	NM_018387
82	chr17	76935712	76935913	+	TIMP2	NM_003255
83	chr3	46590623	46590821	+	LRRC2	NM_024512
84	chr20	50273568	50273766	+	ATP9A	NM_006045
85	chr2	19415020	19415218	+	OSR1	NM_145260
86	chr1	145069599	145069797	+	PDE4DIP	NM_022359
87	chrUn_gl000225	131631	131828	+	---
88	chr2	206400635	206400832	+	PARD3B	NM_057177
89	chr17	47657336	47657533	+	NXPH3	NM_007225
90	chr10	36533677	36533874	+	FZD8	NM_031866
91	chr9	129271469	129271665	+	FAM125B	NM_033446
92	chr6	144550305	144550501	+	STX11	NM_003764
93	chr16	16894980	16895176	+	XYLT1	NM_022166
94	chr14	100014717	100014912	+	CCDC85C	NM_001144995
95	chr18	9546514	9546695	+	PPP4R1	NM_001042388
96	chr11	831934	832195	+	EFCAB4A	NM_173584
97	chr2	149304833	149305034	+	MBD5	NM_018328
98	chr9	8435905	8436103	+	PTPRD	NM_002839
99	chr7	3692037	3692235	+	SDK1	NM_152744
100	chr6	143084147	143084345	+	HIVEP2	NM_006734
101	chr6	127889546	127889744	+	C6orf58	NM_001010905
102	chr4	97075341	97075539	+	PDHA2	NM_005390
103	chr19	4957056	4957254	+	UHRF1	NM_013282
104	chr17	19807061	19807259	+	AKAP10	NM_007202
105	chr12	106619721	106619919	+	CKAP4	NM_006825
106	chr12	11018580	11018778	+	PRR4	NM_001098538
107	chr10	67988544	67988742	+	CTNNA3	NM_001127384
108	chr5	109564049	109564245	+	TMEM232	NM_001039763
109	chr3	114512687	114512883	+	ZBTB20	NM_001164343
110	chr1	155720082	155720278	+	MSTO2P	NR_024117
111	chr14	38627107	38627302	+	SSTR1	NM_001049
112	chr4	44583449	44583643	+	YIPF7	NM_182592
113	chr12	32478333	32478526	+	BICD1	NM_001003398
114	chr8	99832531	99832721	+	STK3	NM_006281
115	chr6	119857528	119857717	+	MAN1A1	NM_005907
116	chr1	156972828	156972989	+	ARHGEF11	NM_014784
117	chr20	42485120	42485276	+	TOX2	NM_001098797
118	chr6	79479198	79479397	+	IRAK1BP1	NM_001010844
119	chr9	140071519	140071717	+	ANAPC2	NM_013366
120	chr9	139795387	139795585	+	TRAF2	NM_021138
121	chr6	160179488	160179686	+	WTAP	NM_004906
122	chr5	13166216	13166414	+	DNAH5	NM_001369
123	chr4	114758554	114758752	+	ARSJ	NM_024590
124	chr3	56686816	56687014	+	C3orf63	NM_015224
125	chr2	203064853	203065051	+	SUMO1	NM_003352
126	chr17	6121948	6122146	+	WSCD1	NM_015253
127	chr14	51627763	51627961	+	TRIM9	NM_052978
128	chr11	20403728	20403926	+	HTATIP2	NM_001098522
129	chr10	64467498	64467695	+	ZNF365	NM_199452
130	chr12	66901965	66902161	+	GRIP1	NM_021150
131	chr9	101793849	101794043	+	COL15A1	NM_001855
132	chr4	131033108	131033302	+	C4orf33	NM_001099783
133	chr7	55248898	55249089	+	EGFR	NM_005228
134	chr1	185231478	185231665	+	C1orf26	NM_017673
135	chr10	83458157	83458327	+	NRG3	NM_001165972
136	chr13	36769349	36769594	+	SOHLH2	NM_017826
137	chr9	140106947	140107145	+	NDOR1	NM_001144027
138	chr9	132080139	132080337	+	C9orf106	NM_001012715
139	chr9	115948486	115948684	+	FKBP15	NM_015258
140	chr7	91066870	91067068	+	FZD1	NM_003505
141	chr7	5638052	5638250	+	FSCN1	NM_003088
142	chr6	126479983	126480181	+	TRMT11	NM_001031712
143	chr4	101131214	101131412	+	DDIT4L	NM_145244
144	chr16	27190757	27190955	+	JMJD5	NM_024773
145	chr13	84567471	84567669	+	SLITRK1	NM_052910
146	chr1	27941832	27942030	+	FGR	NM_001042747
147	chr19	39594487	39594684	+	PAPL	NM_001004318
148	chr21	43376388	43376584	+	C2CD2	NM_015500
149	chr17	58163372	58163567	+	HEATR6	NM_022070
150	chr1	114403600	114403792	+	PTPN22	NM_012411
151	chr21	45167299	45167490	+	PDXK	NM_003681
152	chr1	86044800	86044991	+	DDAH1	NM_001134445
153	chr3	178310160	178310350	+	KCNMB2	NM_005832
154	chr4	63113985	63114172	+	LPHN3	NM_015236
155	chr18	55578721	55578907	+	NEDD4L	NM_015277
156	chr12	109910392	109910576	+	KCTD10	NM_031954
157	chr4	88092208	88092379	+	KLHL8	NM_020803
158	chr13	25809664	25809833	+	MTMR6	NM_004685
159	chr7	19545090	19545363	+	TWISTNB	NM_001002926
160	chr6	106584160	106584396	+	PRDM1	NM_001198
161	chr8	118528612	118528810	+	MED30	NM_080651
162	chr7	142239243	142239441	+	PRSS1	NM_002769
163	chr5	144958273	144958471	+	PRELID2	NM_182960
164	chr2	224308131	224308329	+	SCG2	NM_003469
165	chr19	4011443	4011641	+	PIAS4	NM_015897
166	chr17	30031073	30031271	+	MIR365-2	NR_029856
167	chr16	49506591	49506789	+	ZNF423	NM_015069
168	chr13	21722047	21722245	+	SAP18	NM_005870
169	chr10	90993985	90994183	+	LIPA	NM_000235
170	chr1	28203503	28203701	+	C1orf38	NM_004848
171	chr7	76889762	76889959	+	CCDC146	NM_020879
172	chr5	173756187	173756384	+	HMP19	NM_015980
173	chr5	93986872	93987069	+	ANKRD32	NM_032290
174	chr4	67896510	67896707	+	CENPC1	NM_001812
175	chr3	41834687	41834884	+	ULK4	NM_017886
176	chr17	55945595	55945792	+	CUEDC1	NM_017949
177	chr15	58759185	58759381	+	LIPC	NM_000236
178	chr20	11180628	11180822	+	JAG1	NM_000214
179	chrUn_gl000220	136500	136692	+	---
180	chr7	150736836	150737028	+	ABCB8	NM_007188
181	chrX	9576683	9576874	+	TBL1X	NM_005647
182	chr2	229743489	229743677	+	PID1	NM_017933
183	chr3	48537324	48537510	+	SHISA5	NM_016479
184	chr5	391164	391347	+	AHRR	NM_020731
185	chr11	43918755	43918938	+	ALKBH3	NM_139178
186	chr16	30211453	30211630	+	SULT1A4	NM_001017390
187	chr8	73836377	73836526	+	KCNB2	NM_004770
188	chr5	131757272	131757509	+	C5orf56	NM_001013717
189	chr8	143078092	143078290	+	NCRNA00051	NR_024378
190	chr7	63907693	63907891	+	LOC649395	NR_029404
191	chr3	141911843	141912041	+	GK5	NM_001039547
192	chr3	108709126	108709324	+	MORC1	NM_014429
193	chr3	53635593	53635791	+	CACNA1D	NM_001128839
194	chr21	46889133	46889331	+	COL18A1	NM_030582
195	chr20	30084710	30084908	+	NCRNA00028	NR_024358
196	chr11	69640530	69640728	+	FGF3	NM_005247
197	chr1	246797966	246798164	+	C1orf71	NM_001139459
198	chr1	208027394	208027592	+	LOC148696	NR_026817
199	chr7	8126161	8126357	+	GLCCI1	NM_138426
200	chr12	51739329	51739525	+	CELA1	NM_001971
201	chr3	135671515	135671709	+	PPP2R3A	NM_002718
202	chr9	97858541	97858734	+	FANCC	NM_000136
203	chr12	113597748	113597938	+	DDX54	NM_024072
204	chr9	34377455	34377629	+	KIAA1161	NM_020702
205	chr5	30053053	30053226	+	CDH6	NM_004932
206	chr1	59892891	59893063	+	FGGY	NM_001113411
207	chr7	41143379	41143545	+	C7orf10	NM_024728
208	chr2	39433601	39433767	+	CDKL4	NM_001009565
209	chr9	72521099	72521253	+	C9orf135	NM_001010940
210	chr6	113686405	113686548	+	MARCKS	NM_002356
211	chr10	24948921	24949120	+	ARHGAP21	NM_020824
212	chr5	2124886	2125084	+	IRX4	NM_016358
213	chr22	49417057	49417255	+	FAM19A5	NM_015381
214	chr22	22344852	22345050	+	TOP3B	NM_003935
215	chr20	5768631	5768829	+	C20orf196	NM_152504
216	chr2	127003478	127003676	+	GYPC	NM_016815
217	chr15	77800750	77800948	+	HMG20A	NM_018200
218	chr15	44943590	44943788	+	SPG11	NM_025137
219	chr13	72319581	72319779	+	DACH1	NM_004392
220	chr11	64305498	64305696	+	SLC22A11	NM_018484
221	chr1	167197181	167197378	+	POU2F1	NM_002697
222	chr11	126816526	126816722	+	KIRREL3	NM_001161707
223	chr10	109421623	109421819	+	SORCS1	NM_001013031
224	chr8	130814761	130814956	+	GSDMC	NM_031415
225	chr7	3090338	3090533	+	CARD11	NM_032415
226	chr16	88816975	88817168	+	FAM38A	NM_001142864
227	chr4	186591506	186591698	+	SORBS2	NM_001145673
228	chr17	56018754	56018946	+	VEZF1	NM_007146
229	chr20	18025735	18025926	+	OVOL2	NM_021220
230	chr3	80995180	80995369	+	GBE1	NM_000158
231	chr1	226443210	226443397	+	LIN9	NM_173083
232	chr2	48860175	48860361	+	GTF2A1L	NM_006872
233	chr12	12981693	12981879	+	DDX47	NM_016355
234	chr3	128122492	128122675	+	EEFSEC	NM_021937
235	chr15	29358942	29359123	+	APBA2	NM_005503
236	chr2	53636888	53637068	+	ASB3	NM_145863
237	chr13	107158424	107158603	+	EFNB2	NM_004093
238	chr12	94538572	94538751	+	PLXNC1	NM_005761
239	chr1	237304521	237304699	+	RYR2	NM_001035
240	chr19	47885440	47885615	+	DHX34	NM_014681
241	chr7	107740822	107740995	+	LAMB4	NM_007356
242	chr12	80952618	80952789	+	PTPRQ	NM_001145026
243	chr15	88952600	88952762	+	MRPL46	NM_022163
244	chr16	86120719	86120875	+	IRF8	NM_002163
245	chr2	148404504	148404656	+	ACVR2A	NM_001616
246	chr16	68738423	68738571	+	CDH3	NM_001793
247	chr6	100536026	100536171	+	MCHR2	NM_032503
248	chr5	108709835	108710059	+	PJA2	NM_014819
249	chr9	113632878	113633076	+	LPAR1	NM_057159
250	chr9	98991057	98991255	+	HSD17B3	NM_000197
251	chr9	23769322	23769520	+	ELAVL2	NM_004432
252	chr5	77288873	77289071	+	AP3B1	NM_003664
253	chr4	169275065	169275263	+	DDX60L	NM_001012967
254	chr3	193478564	193478762	+	OPA1	NM_130834
255	chr2	119550387	119550585	+	EN1	NM_001426
256	chr2	100782350	100782548	+	AFF3	NM_002285
257	chr16	24165932	24166130	+	PRKCB	NM_002738
258	chr11	10623969	10624167	+	MRVI1	NM_001098579
259	chr1	178426498	178426696	+	RASAL2	NM_004841
260	chr6	97817307	97817504	+	C6orf167	NM_198468
261	chr3	85964747	85964944	+	CADM2	NM_153184
262	chr14	22860913	22861110	+	DAD1	NM_001344
263	chrX	71834104	71834300	+	PHKA1	NM_001122670
264	chr5	28374955	28375151	+	CDH9	NM_016279
265	chr17	37700096	37700292	+	CRKRS	NM_015083
266	chr9	117496573	117496768	+	TNFSF15	NM_005118
267	chr3	188621654	188621849	+	LPP	NM_005578
268	chr22	30151745	30151940	+	ZMAT5	NM_019103
269	chr7	21259269	21259463	+	SP4	NM_003112
270	chr9	136213302	136213495	+	MED22	NM_133640
271	chr22	34766535	34766727	+	LARGE	NM_133642
272	chr10	20306881	20307072	+	PLXDC2	NM_032812
273	chr18	45156281	45156471	+	SMAD2	NM_005901
274	chr18	74650713	74650902	+	ZNF236	NM_007345
275	chr14	61927767	61927956	+	PRKCH	NM_006255
276	chr16	22320139	22320324	+	POLR3E	NM_018119
277	chr15	44600835	44601019	+	CASC4	NM_138423
278	chr10	123135667	123135849	+	FGFR2	NM_001144914
279	chr2	183679700	183679878	+	FRZB	NM_001463
280	chr14	102615501	102615679	+	WDR20	NM_181302
281	chr12	123270993	123271171	+	CCDC62	NM_201435
282	chr12	133758296	133758469	+	ZNF268	NM_001165884
283	chr12	28640667	28640831	+	CCDC91	NM_018318
284	chr8	30757539	30757702	+	TEX15	NM_031271
285	chr3	45431621	45431775	+	LARS2	NM_015340
286	chr9	78764596	78764749	+	PCSK5	NM_006200
287	chr19	8007402	8007529	+	TIMM44	NM_006351
288	chr1	73361624	73361823	+	NEGR1	NM_173808
289	chr12	123444675	123444906	+	ABCB9	NM_019625
290	chr7	65708123	65708321	+	TPST1	NM_003596
291	chr6	116913724	116913922	+	RWDD1	NM_015952
292	chr3	59560806	59561004	+	FHIT	NM_001166243
293	chr2	73121680	73121878	+	SPR	NM_003124
294	chr17	27465152	27465350	+	MYO18A	NM_078471
295	chr10	93051796	93051994	+	PCGF5	NM_032373
296	chr1	156631177	156631375	+	BCAN	NM_021948
297	chr5	127816370	127816567	+	FBN2	NM_001999
298	chr6	146215354	146215550	+	SHPRH	NM_173082
299	chr3	120315184	120315377	+	NDUFB4	NM_004547
300	chr10	104761370	104761563	+	CNNM2	NM_017649
301	chr19	46506243	46506435	+	CCDC61	NM_001080402
302	chr8	52731163	52731352	+	PCMTD1	NM_052937
303	chr10	83446594	83446782	+	NRG3	NM_001165972
304	chr9	132182263	132182447	+	C9orf106	NM_001012715
305	chr14	61992994	61993178	+	PRKCH	NM_006255
306	chr12	124702279	124702462	+	FAM101A	NM_181709
307	chr12	119015195	119015377	+	SUDS3	NM_022491
308	chr10	79748232	79748413	+	POLR3A	NM_007055
309	chr3	95897842	95898022	+	EPHA6	NM_001080448
310	chr2	221406803	221406981	+	EPHA4	NM_004438
311	chr11	63991386	63991564	+	TRPT1	NM_001160393
312	chr4	25366886	25367055	+	ZCCHC4	NM_024936
313	chr11	124524930	124525098	+	SIAE	NM_170601
314	chr11	23931901	23932064	+	LUZP2	NM_001009909
315	chr14	104566869	104567030	+	ASPG	NM_001080464
316	chr1	59281591	59281752	+	JUN	NM_002228
317	chr20	10396375	10396535	+	MKKS	NM_018848
318	chr20	58666080	58666237	+	C20orf197	NM_173644
319	chr17	55311736	55311893	+	MSI2	NM_138962
320	chr11	106327956	106328112	+	GUCY1A2	NM_000855
321	chr15	100567856	100568011	+	ADAMTS17	NM_139057
322	chr17	7917152	7917298	+	GUCY2D	NM_000180
323	chr22	30690188	30690333	+	TBC1D10A	NM_031937
324	chr6	65647003	65647144	+	EYS	NM_001142800
325	chr1	46471771	46471901	+	MAST2	NM_015112
326	chr11	65639220	65639344	+	EFEMP2	NM_016938
327	chrUn_gl000220	132194	132557	+	---
328	chr20	3802745	3802991	+	C20orf29	NM_018347
329	chr5	140797542	140797759	+	PCDHGB7	NM_032101
330	chr9	116999294	116999510	+	COL27A1	NM_032888
331	chr4	89517911	89518109	+	HERC3	NM_014606
332	chr4	40324538	40324736	+	CHRNA9	NM_017581
333	chr17	70475701	70475899	+	SLC39A11	NM_139177
334	chr17	51768819	51769017	+	KIF2B	NM_032559
335	chr16	76150712	76150910	+	CNTNAP4	NM_033401
336	chr16	4502857	4503055	+	DNAJA3	NM_005147
337	chr15	64995187	64995385	+	OAZ2	NM_002537
338	chr14	74228735	74228933	+	C14orf43	NM_001043318
339	chr11	107996062	107996260	+	ACAT1	NM_000019
340	chr1	211508026	211508224	+	TRAF5	NM_001033910
341	chr1	145006499	145006697	+	PDE4DIP	NM_022359
342	chrX	87693388	87693585	+	CPXCR1	NM_033048
343	chr6	143213059	143213256	+	HIVEP2	NM_006734
344	chr10	5542889	5543084	+	CALML5	NM_017422
345	chr8	9627903	9628097	+	TNKS	NM_003747
346	chr14	68851853	68852047	+	RAD51L1	NM_133510
347	chr11	69234373	69234567	+	MYEOV	NM_138768
348	chr2	215949110	215949303	+	ABCA12	NM_173076
349	chrX	77870779	77870971	+	ZCCHC5	NM_152694
350	chr4	83352110	83352301	+	ENOPH1	NM_021204
351	chr17	21261256	21261446	+	KCNJ12	NM_021012
352	chr11	1739073	1739261	+	HCCA2	NM_053005
353	chr12	52623731	52623918	+	KRT7	NM_005556
354	chr20	34839291	34839477	+	C20orf4	NM_015511
355	chr1	173969411	173969597	+	RC3H1	NM_172071
356	chr9	131522051	131522236	+	ZER1	NM_006336
357	chr9	88259315	88259497	+	AGTPBP1	NM_015239
358	chr3	105262080	105262262	+	ALCAM	NM_001627
359	chr7	95882657	95882837	+	SLC25A13	NM_014251
360	chr14	58844877	58845057	+	ARID4A	NM_023000
361	chr8	59123600	59123779	+	FAM110B	NM_147189
362	chr17	20000402	20000581	+	CYTSB	NM_152904
363	chr9	111524603	111524781	+	ACTL7B	NM_006686
364	chr8	59694298	59694476	+	TOX	NM_014729
365	chr20	30607805	30607983	+	C20orf160	NM_080625
366	chr12	58460191	58460369	+	XRCC6BP1	NM_033276
367	chr12	2933160	2933338	+	ITFG2	NM_018463
368	chr1	211289979	211290153	+	KCNH1	NM_002238
369	chr12	32872083	32872253	+	DNM1L	NM_012063
370	chr11	63723034	63723201	+	NAT11	NM_024771
371	chr2	38182390	38182556	+	FAM82A1	NM_144713
372	chr13	74458247	74458412	+	KLF12	NM_007249
373	chr15	91817423	91817586	+	SV2B	NM_014848
374	chr4	129337835	129337994	+	PGRMC2	NM_006320
375	chr6	77994418	77994576	+	HTR1B	NM_000863
376	chr17	65258881	65259038	+	HELZ	NM_014877
377	chr12	83699842	83699999	+	TMTC2	NM_152588
378	chr8	25037280	25037436	+	DOCK5	NM_024940
379	chr7	4773995	4774150	+	FOXK1	NM_001037165
380	chr6	41329423	41329574	+	NCR2	NM_004828
381	chr21	44905388	44905531	+	C21orf84	NR_026863
382	chr9	93794449	93794588	+	SYK	NR_024155
383	chr11	86166798	86166933	+	ME3	NM_001014811
384	chr7	128636281	128636412	+	TNPO3	NM_012470
385	chr7	102267959	102268349	+	UPLP	NM_001114403
386	chr3	149329650	149329988	+	WWTR1	NM_015472
387	chr2	158884337	158884627	+	UPP2	NM_001135098
388	chr7	501120	501391	+	PDGFA	NM_033023
389	chr16	67709514	67709732	+	GFOD2	NM_030819
390	chr8	128876524	128876737	+	PVT1	NR_003367
391	chr8	42951019	42951217	+	SGK196	NM_032237
392	chr8	26647657	26647855	+	ADRA1A	NM_000680
393	chr7	19082893	19083091	+	HDAC9	NM_178425
394	chr3	126103962	126104160	+	CCDC37	NM_182628
395	chr2	181168093	181168291	+	CWC22	NM_020943
396	chr19	36988521	36988719	+	ZNF566	NM_001145343
397	chr14	105793763	105793961	+	PACS2	NM_015197
398	chr1	4181319	4181517	+	LOC284661	NR_027088
399	chr8	860361	860558	+	ERICH1	NM_207332
400	chr8	144473103	144473299	+	RHPN1	NM_052924
401	chr17	61779655	61779851	+	STRADA	NM_001003788
402	chr5	74358811	74359005	+	ANKRD31	NM_001164443
403	chr2	183108269	183108461	+	PDE1A	NM_001003683
404	chr7	5219089	5219280	+	WIPI2	NM_015610
405	chr5	143198878	143199069	+	HMHB1	NM_021182
406	chr11	8053076	8053266	+	TUB	NM_003320
407	chr5	64469887	64470075	+	ADAMTS6	NM_197941
408	chr5	28012439	28012627	+	CDH9	NM_016279
409	chr6	164512078	164512265	+	QKI	NM_006775
410	chr5	138989251	138989438	+	UBE2D2	NM_003339
411	chr12	112974761	112974948	+	PTPN11	NM_002834
412	chr6	129997156	129997342	+	ARHGAP18	NM_033515
413	chr6	54647092	54647278	+	FAM83B	NM_001010872
414	chr3	1410360	1410546	+	CNTN6	NM_014461
415	chr20	36544953	36545138	+	VSTM2L	NM_080607
416	chr18	20719342	20719526	+	CABLES1	NM_001100619
417	chr3	130285923	130286106	+	COL6A6	NM_001102608
418	chr2	85802351	85802531	+	VAMP8	NM_003761
419	chr14	103986780	103986960	+	CKB	NM_001823
420	chr7	90307621	90307799	+	PFTK1	NM_012395
421	chr5	40021779	40021957	+	DAB2	NM_001343
422	chr2	168356917	168357095	+	XIRP2	NM_152381
423	chr14	61269254	61269432	+	MNAT1	NM_002431
424	chr13	102975814	102975992	+	FGF14	NM_175929
425	chr13	21578539	21578717	+	LATS2	NM_014572
426	chr11	19807384	19807562	+	NAV2	NM_182964
427	chr10	127960695	127960873	+	ADAM12	NM_021641
428	chr17	42254915	42255092	+	ASB16	NM_080863
429	chr2	39523933	39524109	+	MAP4K3	NM_003618
430	chr13	113570394	113570567	+	ATP11A	NM_015205
431	chr9	90890988	90891160	+	SPIN1	NM_006717
432	chr13	91719258	91719427	+	LOC144776	NR_027039
433	chr1	209554046	209554209	+	LOC642587	NM_001104548
434	chr5	141080800	141080960	+	ARAP3	NM_022481
435	chr13	58869326	58869483	+	PCDH17	NM_001040429
436	chr14	32864666	32864816	+	AKAP6	NM_004274
437	chr15	54782633	54782782	+	UNC13C	NM_001080534
438	chr19	16755901	16756048	+	C19orf42	NM_024104
439	chr9	24199847	24199992	+	ELAVL2	NM_004432
440	chr4	163569650	163569786	+	NAF1	NM_001128931
441	chr3	153987116	153987248	+	DHX36	NM_001114397
442	chrUn_gl000224	3708	3988	+	---
443	chr11	102601808	102602073	+	MMP8	NM_002424
444	chr11	63774413	63774612	+	MACROD1	NM_014067
445	chr6	4904974	4905172	+	CDYL	NM_001143971
446	chr5	176910148	176910346	+	PDLIM7	NM_005451
447	chr5	132201616	132201814	+	UQCRQ	NM_014402
448	chr5	778288	778486	+	ZDHHC11	NM_024786
449	chr22	42296235	42296433	+	SREBF2	NM_004599
450	chr22	22019843	22020041	+	PPIL2	NM_014337
451	chr21	45219183	45219381	+	RRP1	NM_003683
452	chr14	63732284	63732482	+	RHOJ	NM_020663
453	chr11	87746070	87746268	+	RAB38	NM_022337
454	chr6	119254648	119254845	+	MCM9	NM_153255
455	chr7	39422234	39422430	+	POU6F2	NM_007252
456	chr6	84458285	84458481	+	SNAP91	NM_014841
457	chr15	22877459	22877655	+	TUBGCP5	NM_052903
458	chr16	14589876	14590071	+	PARN	NM_001134477
459	chr10	52553905	52554099	+	A1CF	NM_138933
460	chr7	73400867	73401060	+	ELN	NM_001081753
461	chr1	98730533	98730726	+	MIR137	NR_029679
462	chr14	105237179	105237371	+	AKT1	NM_005163
463	chr1	6660882	6661073	+	KLHL21	NM_014851
464	chr20	47445643	47445833	+	PREX1	NM_020820
465	chr1	19300611	19300801	+	IFFO2	NM_001136265
466	chr1	8950029	8950219	+	ENO1	NM_001428
467	chr8	105563093	105563282	+	LRP12	NM_013437
468	chr8	59918965	59919153	+	TOX	NM_014729
469	chr8	38809704	38809892	+	PLEKHA2	NM_021623
470	chr11	6834080	6834267	+	OR6A2	NM_003696
471	chr22	50084292	50084478	+	C22orf34	NR_026997
472	chr6	74279178	74279361	+	SLC17A5	NM_012434
473	chr17	38629936	38630117	+	TNS4	NM_032865
474	chr5	87745869	87746049	+	LOC645323	NR_015436
475	chr3	169938483	169938663	+	PRKCI	NM_002740
476	chr6	110678573	110678752	+	C6orf186	NM_001123364
477	chr6	69796112	69796291	+	BAI3	NM_001704
478	chr5	141989914	141990092	+	FGF1	NM_033137
479	chr21	19739448	19739626	+	PRSS7	NM_002772
480	chr20	45943951	45944129	+	ZMYND8	NM_183048
481	chr10	60457080	60457258	+	BICC1	NM_001080512
482	chr15	98994227	98994404	+	FAM169B	NM_182562
483	chr13	52479654	52479831	+	ATP7B	NM_000053
484	chr1	212872468	212872642	+	BATF3	NM_018664
485	chr22	35757179	35757351	+	TOM1	NM_001135730
486	chr2	28600830	28601000	+	FOSL2	NM_005253
487	chr12	7264261	7264419	+	LOC283314	NR_026947
488	chr7	73942977	73943134	+	GTF2IRD1	NM_005685
489	chr7	3208125	3208282	+	CARD11	NM_032415
490	chr2	30619806	30619961	+	LCLAT1	NM_182551
491	chr7	159079040	159079194	+	VIPR2	NM_003382
492	chr2	174735216	174735370	+	SP3	NM_001017371
493	chr17	50414789	50414943	+	CA10	NM_001082534
494	chr6	75578527	75578679	+	COL12A1	NM_080645
495	chr21	27195398	27195541	+	GABPA	NM_002040
496	chr1	224875083	224875224	+	CNIH3	NM_152495
497	chr5	90641411	90641540	+	ARRDC3	NM_020801
498	chr13	63829235	63829361	+	OR7E156P	NR_002171
499	chr4	103432040	103432160	+	NFKB1	NM_001165412
500	chr7	82823796	82823912	+	PCLO	NM_014510
501	chr17	51426775	51426889	+	KIF2B	NM_032559
502	chr4	8409093	8409291	+	ACOX3	NM_003501
503	chr22	37761979	37762177	+	ELFN2	NM_052906
504	chr2	181468227	181468425	+	UBE2E3	NM_182678
505	chr2	109080427	109080625	+	GCC2	NM_181453
506	chr13	41393081	41393279	+	SUGT1L1	NR_003365
507	chr11	1147612	1147810	+	MUC2	NM_002457
508	chr11	122614653	122614850	+	UBASH3B	NM_032873
509	chr6	104610415	104610611	+	HACE1	NM_020771
510	chr17	62051646	62051839	+	SCN4A	NM_000334
511	chr10	105180865	105181055	+	PDCD11	NM_014976
512	chr8	73991618	73991804	+	C8orf84	NM_153225
513	chr9	136898942	136899127	+	BRD3	NM_007371
514	chr18	12369665	12369850	+	AFG3L2	NM_006796
515	chr8	83127088	83127272	+	SNX16	NM_022133
516	chr16	30754273	30754454	+	SRCAP	NM_006662
517	chr11	118134786	118134966	+	MPZL2	NM_144765
518	chr11	9679831	9680011	+	SWAP70	NM_015055
519	chr10	78748475	78748655	+	KCNMA1	NM_002247
520	chr1	238572264	238572444	+	LOC339535	NR_015407
521	chr5	177956747	177956926	+	COL23A1	NM_173465
522	chr10	114826952	114827131	+	TCF7L2	NM_001146284
523	chr1	205895085	205895264	+	SLC26A9	NM_001142600
524	chr1	16461377	16461556	+	EPHA2	NM_004431
525	chr9	140566375	140566553	+	EHMT1	NM_001145527
526	chr7	151005067	151005245	+	SMARCD3	NM_003078
527	chr20	32950302	32950480	+	ITCH	NM_031483
528	chr14	60181981	60182159	+	RTN1	NM_206857
529	chr1	33055522	33055700	+	ZBTB8A	NM_001040441
530	chr7	45018694	45018868	+	MYO1G	NM_033054
531	chr5	16808681	16808855	+	MYO10	NM_012334
532	chr16	80119662	80119835	+	DYNLRB2	NM_130897
533	chr10	69194245	69194412	+	CTNNA3	NM_001127384
534	chr7	137158210	137158375	+	DGKI	NM_004717
535	chr20	60847314	60847479	+	OSBPL2	NM_014835
536	chr22	46351418	46351582	+	WNT7B	NM_058238
537	chr1	147541086	147541249	+	LOC200030	NM_183372
538	chr1	209800344	209800506	+	LAMB3	NM_001017402
539	chr6	26061334	26061487	+	HIST1H1C	NM_005319
540	chr9	19131812	19131964	+	PLIN2	NM_001122
541	chr8	15867484	15867634	+	MSR1	NM_138716
542	chr1	226813002	226813152	+	ITPKB	NM_002221
543	chr13	114797278	114797424	+	RASA3	NM_007368
544	chr6	90011371	90011516	+	GABRR2	NM_002043
545	chr2	28615567	28615711	+	FOSL2	NM_005253
546	chr10	38736676	38736815	+	LOC399744	NR_024497
547	chr9	112363112	112363241	+	PALM2	NM_053016
548	chr9	108091573	108091696	+	SLC44A1	NM_080546
549	chr4	128545848	128545969	+	INTU	NM_015693
550	chr8	129353287	129353396	+	PVT1	NR_003367
551	chr22	36861174	36861482	+	TXN2	NM_012473
552	chr6	27440681	27440917	+	ZNF184	NM_007149
553	chr9	137325839	137326037	+	RXRA	NM_002957
554	chr8	15596738	15596936	+	TUSC3	NM_006765
555	chr7	94458563	94458761	+	PPP1R9A	NM_017650
556	chr2	200804645	200804843	+	C2orf60	NM_001039693
557	chr19	2191245	2191443	+	DOT1L	NM_032482
558	chr10	97229421	97229619	+	SORBS1	NM_024991
559	chr10	55856831	55857029	+	PCDH15	NM_001142773
560	chr9	137326391	137326588	+	RXRA	NM_002957
561	chr20	13186721	13186918	+	ISM1	NM_080826
562	chr17	64136128	64136325	+	CCDC46	NM_145036
563	chr12	46696953	46697150	+	SLC38A1	NM_030674
564	chr14	42359265	42359461	+	LRFN5	NM_152447
565	chr9	7502751	7502946	+	C9orf123	NM_033428
566	chr22	51022039	51022233	+	LOC100144603	NR_021492
567	chr4	37714013	37714206	+	RELL1	NM_001085400
568	chr2	242550167	242550360	+	THAP4	NM_001164356
569	chr14	32614102	32614295	+	ARHGAP5	NM_001173
570	chr5	68047691	68047883	+	SLC30A5	NM_024055
571	chr13	28249613	28249804	+	POLR1D	NM_152705
572	chr6	96665418	96665607	+	FUT9	NM_006581
573	chr21	38695266	38695454	+	DYRK1A	NM_101395
574	chr22	46710082	46710269	+	GTSE1	NM_016426
575	chr10	642816	643002	+	DIP2C	NM_014974
576	chr3	8676463	8676646	+	C3orf32	NM_015931
577	chr6	162013698	162013879	+	PARK2	NM_004562
578	chr2	122495525	122495706	+	MKI67IP	NM_032390
579	chr6	120392940	120393120	+	MAN1A1	NM_005907
580	chr17	63022534	63022714	+	GNA13	NM_006572
581	chr17	42752340	42752520	+	CCDC43	NM_144609
582	chr15	69743858	69744038	+	RPLP1	NM_001003
583	chr22	21335372	21335551	+	AIFM3	NM_001146288
584	chr7	68082112	68082290	+	AUTS2	NM_001127231
585	chr6	20179174	20179352	+	MBOAT1	NM_001080480
586	chr5	131833145	131833323	+	IRF1	NM_002198
587	chr19	3410328	3410506	+	NFIC	NM_005597
588	chr16	84851010	84851188	+	CRISPLD2	NM_031476
589	chr13	64156125	64156303	+	OR7E156P	NR_002171
590	chr12	132630017	132630195	+	NOC4L	NM_024078
591	chr1	197552381	197552559	+	DENND1B	NM_144977
592	chr1	202599693	202599870	+	SYT2	NM_001136504
593	chr1	185989473	185989650	+	HMCN1	NM_031935
594	chr5	127870465	127870641	+	FBN2	NM_001999
595	chr17	53046473	53046648	+	STXBP4	NM_178509
596	chr3	64020640	64020813	+	PSMD6	NM_014814
597	chr1	160068906	160069079	+	IGSF8	NM_052868
598	chr18	60756321	60756492	+	BCL2	NM_000633
599	chr2	32424264	32424434	+	SLC30A6	NM_017964
600	chr13	71614735	71614905	+	DACH1	NM_004392
601	chr9	66514468	66514633	+	LOC442421	NR_024496
602	chr5	5264998	5265160	+	ADAMTS16	NM_139056
603	chr1	236318659	236318821	+	GPR137B	NM_003272
604	chr9	127322494	127322654	+	NR6A1	NM_001489
605	chr21	39407129	39407289	+	DSCR4	NM_005867
606	chr1	161632161	161632314	+	FCGR2B	NM_004001
607	chr9	131151820	131151972	+	URM1	NM_001135947
608	chr2	21311348	21311497	+	APOB	NM_000384
609	chr10	81110267	81110416	+	PPIF	NM_005729
610	chr2	75904504	75904652	+	C2orf3	NM_003203
611	chr1	10548834	10548975	+	PEX14	NM_004565
612	chr9	90700147	90700285	+	LOC645961	NM_001166137
613	chr8	122382719	122382853	+	HAS2	NM_005328
614	chr18	32879258	32879392	+	ZNF271	NR_024565
615	chr17	60304532	60304666	+	TBC1D3P2	NR_027486
616	chr11	47518833	47518962	+	CUGBP1	NM_006560
617	chr6	15495753	15495880	+	JARID2	NM_004973
618	chr4	108653947	108654072	+	PAPSS1	NM_005443
619	chr11	63555786	63555911	+	C11orf95	NM_001144936
620	chr1	156704672	156704795	+	C1orf66	NM_001142560
621	chr9	132360045	132360317	+	C9orf50	NM_199350
622	chr9	82008807	82009013	+	TLE4	NM_007005
623	chr6	40919894	40920092	+	UNC5CL	NM_173561
624	chr5	145420992	145421190	+	SH3RF2	NM_152550
625	chr3	183903299	183903497	+	ABCF3	NM_018358
626	chr2	23083125	23083323	+	KLHL29	NM_052920
627	chr19	35751835	35752033	+	LSR	NM_205835
628	chr17	55666737	55666935	+	MSI2	NM_170721
629	chr1	86130766	86130964	+	ZNHIT6	NM_017953
630	chr8	53548514	53548711	+	RB1CC1	NM_014781
631	chr7	73933421	73933618	+	GTF2IRD1	NM_005685
632	chr1	240311210	240311407	+	FMN2	NM_020066
633	chr6	158297535	158297731	+	SNX9	NM_016224
634	chr12	31079876	31080072	+	TSPAN11	NM_001080509
635	chr11	34735058	34735254	+	EHF	NM_012153
636	chr11	65193206	65193400	+	NEAT1	NR_028272
637	chr21	36965165	36965358	+	MIR802	NR_030414
638	chr11	93276752	93276945	+	C11orf75	NM_020179
639	chr20	4616212	4616402	+	PRNP	NM_183079
640	chr6	157417235	157417424	+	ARID1B	NM_017519
641	chr4	188601459	188601647	+	ZFP42	NM_174900
642	chr1	110136990	110137178	+	GNAI3	NM_006496
643	chr8	129528729	129528916	+	PVT1	NR_003367
644	chr5	99711243	99711427	+	LOC100133050	NR_027503
645	chr19	14519059	14519242	+	CD97	NM_078481
646	chr10	72812958	72813140	+	UNC5B	NM_170744
647	chrX	61720888	61721069	+	SPIN4	NM_001012968
648	chr3	89533836	89534016	+	EPHA3	NM_005233
649	chr12	51926791	51926971	+	SLC4A8	NM_001039960
650	chr10	88591778	88591957	+	BMPR1A	NM_004329
651	chr6	169540306	169540484	+	THBS2	NM_003247
652	chr3	52513906	52514084	+	NISCH	NM_007184
653	chr20	55100318	55100496	+	C20orf106	NM_001012971
654	chr1_gl000192_random	101325	101503	+	---
655	chr11	71507064	71507242	+	FAM86C	NM_018172
656	chr10	81964023	81964201	+	ANXA11	NM_145868
657	chr17	65709397	65709574	+	NOL11	NM_015462
658	chr11	65076354	65076531	+	CDC42EP2	NM_006779
659	chr4	45946693	45946869	+	GABRG1	NM_173536
660	chr1	213029463	213029639	+	LQK1	NR_027286
661	chr1	158529489	158529665	+	OR6P1	NM_001160325
662	chr6	138413136	138413311	+	PERP	NM_022121
663	chr2	27424640	27424815	+	SLC5A6	NM_021095
664	chr5	37126694	37126868	+	C5orf42	NM_023073
665	chr6	8435876	8436049	+	SLC35B3	NM_015948
666	chr22	38322911	38323080	+	MICALL1	NM_033386
667	chr8	122557094	122557261	+	HAS2	NM_005328
668	chr17	9024906	9025072	+	NTN1	NM_004822
669	chr12	22392325	22392489	+	ST8SIA1	NM_003034
670	chr16	14824554	14824717	+	PLA2G10	NM_003561
671	chr1	26621154	26621313	+	UBXN11	NM_183008
672	chr2	237194049	237194207	+	ASB18	NM_212556
673	chr16	63947325	63947482	+	CDH11	NM_001797
674	chr6	138771682	138771837	+	NHSL1	NM_001144060
675	chr3	73247609	73247764	+	PPP4R2	NM_174907
676	chr16	28620629	28620784	+	SULT1A1	NM_177529
677	chr6	156972438	156972591	+	ARID1B	NM_017519
678	chr16	58655351	58655504	+	CNOT1	NM_206999
679	chr16	23657073	23657226	+	DCTN5	NM_032486
680	chr11	100627795	100627948	+	FLJ32810	NM_152432
681	chr11	76271709	76271861	+	C11orf30	NM_020193
682	chr11	11870697	11870843	+	USP47	NM_017944
683	chr17	4726614	4726757	+	PLD2	NM_002663
684	chr1	37057704	37057844	+	CSF3R	NM_172313
685	chr20	47626719	47626857	+	ARFGEF2	NM_006420
686	chr9	88545706	88545839	+	MAK10	NM_024635
687	chr11	44320630	44320762	+	ALX4	NM_021926
688	chr12	116028136	116028266	+	MED13L	NM_015335
689	chr8	37420315	37420444	+	ZNF703	NM_025069
690	chr1	204433851	204433980	+	PIK3C2B	NM_002646
691	chrX	132189279	132189407	+	USP26	NM_031907
692	chr12	59136985	59137109	+	LRIG3	NM_001136051
693	chr6	113286670	113286791	+	RFPL4B	NM_001013734
694	chr14	61583323	61583444	+	SLC38A6	NM_153811
695	chr5	28610154	28610265	+	CDH9	NM_016279
696	chr1	21427266	21427377	+	EIF4G3	NM_003760
697	chrX	40816648	40816758	+	LOC100132831	NR_027761
698	chr10	71252486	71252686	+	TSPAN15	NM_012339
699	chr22	50611931	50612130	+	PANX2	NM_001160300
700	chr9	36458118	36458316	+	RNF38	NM_194330
701	chr17	16784963	16785161	+	LOC400578	NR_029392
702	chr11	128680444	128680642	+	FLI1	NM_002017
703	chr7	93853333	93853530	+	COL1A2	NM_000089
704	chr6	9557356	9557553	+	TFAP2A	NM_001032280
705	chr4	82433985	82434182	+	RASGEF1B	NM_152545
706	chr3	133103477	133103674	+	TMEM108	NM_023943
707	chr13	38563349	38563544	+	TRPC4	NM_001135955
708	chr13	52725885	52726076	+	NEK3	NM_152720
709	chr7	97608019	97608209	+	OCM2	NM_006188
710	chr17	63579864	63580052	+	AXIN2	NM_004655
711	chrX	47028612	47028798	+	RBM10	NM_005676
712	chr3	133138773	133138959	+	BFSP2	NM_003571
713	chr10	117004049	117004233	+	ATRNL1	NM_207303
714	chr7	4129053	4129236	+	SDK1	NM_152744
715	chr19	4512090	4512272	+	PLIN4	NM_001080400
716	chr1	8309139	8309321	+	SLC45A1	NM_001080397
717	chr9	136073395	136073576	+	OBP2B	NM_014581
718	chr7	127371089	127371270	+	SND1	NM_014390
719	chr7	12904433	12904614	+	ARL4A	NM_005738
720	chr4	97029427	97029607	+	PDHA2	NM_005390
721	chr4	6450268	6450447	+	PPP2R2C	NM_020416
722	chr17	40372446	40372625	+	STAT5B	NM_012448
723	chr1	93583458	93583637	+	MTF2	NM_007358
724	chr9	136670404	136670582	+	VAV2	NM_001134398
725	chr8	122909418	122909596	+	HAS2AS	NR_002835
726	chr8	63391797	63391975	+	NKAIN3	NM_173688
727	chr7	55479723	55479901	+	LANCL2	NM_018697
728	chr6	156092454	156092632	+	NOX3	NM_015718
729	chr6	144607147	144607325	+	UTRN	NM_007124
730	chr5	176728154	176728332	+	RAB24	NM_130781
731	chr5	54283830	54284008	+	ESM1	NM_001135604
732	chr22	22315399	22315577	+	TOP3B	NM_003935
733	chr21	41762966	41763144	+	DSCAM	NM_001389
734	chr2	236465630	236465808	+	AGAP1	NM_001037131
735	chr2	54066461	54066639	+	LOC100302652	NM_001164165
736	chr17	49366149	49366327	+	UTP18	NM_016001
737	chr11	63904022	63904200	+	MACROD1	NM_014067
738	chr11	22645934	22646112	+	FANCF	NM_022725
739	chr11	19518502	19518680	+	NAV2	NM_001111018
740	chr8	70325874	70326051	+	SULF1	NM_015170
741	chr3	40275145	40275322	+	MYRIP	NM_015460
742	chr17	81062172	81062349	+	METRNL	NM_001004431
743	chr15	42360628	42360805	+	PLA2G4D	NM_178034
744	chr6	166616986	166617162	+	T	NM_003181
745	chr19	13186273	13186449	+	NFIX	NM_002501
746	chr17	57298875	57299051	+	GDPD1	NM_001165994
747	chr15	91435686	91435861	+	FES	NM_001143784
748	chr4	139103471	139103645	+	SLC7A11	NM_014331
749	chr11	117876466	117876640	+	IL10RA	NM_001558
750	chr8	145664924	145665096	+	NFKBIL2	NM_013432
751	chr5	115421176	115421347	+	COMMD10	NM_016144
752	chr1	112992876	112993047	+	CTTNBP2NL	NM_018704
753	chr12	70731581	70731751	+	CNOT2	NM_014515
754	chr11	66296892	66297062	+	BBS1	NM_024649
755	chr11	72969609	72969778	+	P2RY6	NM_176796
756	chr7	138458756	138458919	+	ATP6V0A4	NM_130840
757	chr4	148188750	148188912	+	EDNRA	NM_001166055
758	chr15	40568275	40568434	+	PAK6	NM_020168
759	chr19	30873536	30873691	+	ZNF536	NM_014717
760	chr9	136463542	136463696	+	FAM163B	NM_001080515
761	chr8	12613508	12613659	+	LONRF1	NM_152271
762	chr8	69638335	69638483	+	C8orf34	NM_052958
763	chr17	21246466	21246613	+	MAP2K3	NM_002756
764	chr17	11840700	11840846	+	DNAH9	NM_004662
765	chr13	22915179	22915323	+	FGF9	NM_002010
766	chr9	77448392	77448535	+	TRPM6	NM_017662
767	chr6	107800591	107800733	+	SOBP	NM_018013
768	chr5	7699608	7699750	+	ADCY2	NM_020546
769	chr2	118935825	118935966	+	INSIG2	NM_016133
770	chr3	10075122	10075260	+	FANCD2	NM_033084
771	chr20	33771541	33771679	+	PROCR	NM_006404
772	chr7	127445524	127445661	+	SND1	NM_014390
773	chr20	44536368	44536505	+	PLTP	NM_182676
774	chr1	41277301	41277438	+	KCNQ4	NM_172163
775	chr13	91865937	91866072	+	MIR17HG	NR_027349
776	chr14	95524923	95525057	+	DICER1	NM_030621
777	chr4	138130734	138130867	+	PCDH18	NM_019035
778	chr4	7518175	7518308	+	SORCS2	NM_020777
779	chr10	14045074	14045207	+	FRMD4A	NM_018027
780	chr2	72111708	72111838	+	DYSF	NM_001130987
781	chr5	95351071	95351198	+	ELL2	NM_012081
782	chr3	118883513	118883640	+	UPK1B	NM_006952
783	chr2	30336187	30336314	+	YPEL5	NM_001127401
784	chr1	44242704	44242831	+	ST3GAL3	NM_174967
785	chr10	135345310	135345435	+	CYP2E1	NM_000773
786	chr1	166204115	166204240	+	FAM78B	NM_001017961
787	chr2	18743496	18743618	+	NT5C1B	NM_001002006
788	chr16	69861688	69861808	+	WWP2	NM_199423
789	chr3	49450124	49450243	+	TCTA	NM_022171
790	chr18	56246318	56246667	+	ALPK2	NM_052947
791	chr7	4787060	4787401	+	FOXK1	NM_001037165
792	chr9	138090012	138090210	+	OLFM1	NM_014279
793	chr5	179105071	179105269	+	CBY3	NM_001164444
794	chr3	136679975	136680173	+	IL20RB	NM_144717
795	chr1	174304614	174304810	+	RABGAP1L	NM_014857
796	chr7	81662727	81662921	+	CACNA2D1	NM_000722
797	chr10	3761676	3761870	+	KLF6	NM_001300
798	chr3	23570226	23570417	+	UBE2E2	NM_152653
799	chr20	56236668	56236858	+	PMEPA1	NM_020182
800	chr3	22944217	22944406	+	UBE2E2	NM_152653
801	chr9	97378999	97379187	+	FBP1	NM_000507
802	chr22	46928738	46928925	+	CELSR1	NM_014246
803	chr1	155203451	155203638	+	GBA	NM_000157
804	chr13	67804918	67805101	+	PCDH9	NM_203487
805	chr6	12139385	12139566	+	HIVEP1	NM_002114
806	chr5	171915526	171915707	+	SH3PXD2B	NM_001017995
807	chr19	36139296	36139476	+	COX6B1	NM_001863
808	chr4	124953313	124953492	+	LOC285419	NR_027105
809	chr1	10927958	10928137	+	CASZ1	NM_017766
810	chr9	132523911	132524089	+	PTGES	NM_004878
811	chr5	134466794	134466972	+	PITX1	NM_002653
812	chr5	127653889	127654067	+	FBN2	NM_001999
813	chr5	29293974	29294152	+	CDH6	NM_004932
814	chr3	49911898	49912076	+	CAMKV	NM_024046
815	chr22	28388202	28388380	+	LOC284900	NR_026963
816	chr14	50307138	50307316	+	SDCCAG1	NM_004713
817	chr14	36983303	36983481	+	SFTA3	NM_001101341
818	chr1	77333355	77333533	+	ST6GALNAC5	NM_030965
819	chr4	183927302	183927479	+	FAM92A3	NR_003612
820	chr18	3451426	3451603	+	TGIF1	NM_003244
821	chr17	47269873	47270050	+	GNGT2	NM_031498
822	chr13	112213082	112213259	+	C13orf16	NM_152324
823	chr11	63883435	63883612	+	FLRT1	NM_013280
824	chr10	26311746	26311923	+	MYO3A	NM_017433
825	chr8	98636801	98636977	+	MTDH	NM_178812
826	chr7	137686601	137686777	+	CREB3L2	NM_194071
827	chr21	19139342	19139518	+	C21orf91	NM_001100420
828	chr13	81372545	81372720	+	SPRY2	NM_005842
829	chr3	51278244	51278418	+	DOCK3	NM_004947
830	chr17	47516114	47516288	+	PHB	NM_002634
831	chr3	78669837	78670008	+	ROBO1	NM_001145844
832	chr7	100272224	100272394	+	GNB2	NM_005273
833	chr22	43393672	43393842	+	TTLL1	NM_012263
834	chr21	34676405	34676575	+	IL10RB	NM_000628
835	chr20	23032134	23032299	+	THBD	NM_000361
836	chr8	142677023	142677187	+	FLJ43860	NM_207414
837	chr22	38430455	38430618	+	PICK1	NM_012407
838	chr3	191461373	191461534	+	PYDC2	NM_001083308
839	chr17	78930406	78930566	+	RPTOR	NM_020761
840	chr2	123815899	123816057	+	CNTNAP5	NM_130773
841	chr6	13609656	13609813	+	SIRT5	NM_012241
842	chr16	76378667	76378822	+	CNTNAP4	NM_138994
843	chr10	126612033	126612188	+	ZRANB1	NM_017580
844	chr1	54145542	54145697	+	GLIS1	NM_147193
845	chr17	81078358	81078512	+	METRNL	NM_001004431
846	chr7	77196950	77197097	+	PTPN12	NM_001131008
847	chr19	18486905	18487050	+	PGPEP1	NM_017712
848	chr11	10468918	10469063	+	AMPD3	NM_000480
849	chr6	140263984	140264128	+	CITED2	NM_006079
850	chr6	1655940	1656084	+	GMDS	NM_001500
851	chr11	127554241	127554385	+	KIRREL3	NM_001161707
852	chr16	22567468	22567611	+	LOC653786	NR_003676
853	chr5	110296678	110296818	+	TSLP	NM_033035
854	chr22	46446916	46447056	+	C22orf26	NM_018280
855	chr11	72636836	72636976	+	FCHSD2	NM_014824
856	chr5	122003858	122003995	+	SNX2	NM_003100
857	chr17	55021931	55022068	+	COIL	NM_004645
858	chr7	43913844	43913980	+	URG4	NM_001077663
859	chr15	74913131	74913265	+	CLK3	NM_001130028
860	chr4	151022427	151022559	+	DCLK2	NM_001040260
861	chr9	91682965	91683096	+	SHC3	NM_016848
862	chr9	75000321	75000452	+	ZFAND5	NM_001102420
863	chr20	61587388	61587513	+	SLC17A9	NM_022082
864	chr18	60451636	60451760	+	PHLPP1	NM_194449
865	chr5	14037398	14037519	+	DNAH5	NM_001369
866	chr4	57738521	57738642	+	REST	NM_005612
867	chr3	38778899	38779020	+	SCN10A	NM_006514
868	chr18	61083357	61083478	+	VPS4B	NM_004869
869	chr8	62793727	62793847	+	ASPH	NM_001164756
870	chr9	87426509	87426625	+	NTRK2	NM_001007097
871	chr6	135732972	135733077	+	AHI1	NM_001134832
872	chr16	1226001	1226104	+	CACNA1H	NM_021098
873	chr7	47354942	47355299	+	TNS3	NM_022748
874	chr8	145031370	145031697	+	PLEC1	NM_201378
875	chr7	34787805	34788004	+	AAA1	NR_015356
876	chr20	442270	442468	+	TBC1D20	NM_144628
877	chr2	214704462	214704660	+	SPAG16	NM_024532
878	chr13	113870381	113870579	+	CUL4A	NM_001008895
879	chr1	43917602	43917800	+	HYI	NM_031207
880	chr7	32240779	32240976	+	PDE1C	NM_005020
881	chr16	61615264	61615461	+	CDH8	NM_001796
882	chr9	134354884	134355080	+	BAT2L	NM_013318
883	chr9	91358835	91359031	+	LOC286238	NM_001100111
884	chr10	73940417	73940613	+	ASCC1	NM_015947
885	chr9	136906463	136906658	+	BRD3	NM_007371
886	chr4	3325863	3326058	+	RGS12	NM_002926
887	chr13	104602177	104602372	+	SLC10A2	NM_000452
888	chr9	82504825	82505018	+	TLE4	NM_007005
889	chr3	179460433	179460624	+	USP13	NM_003940
890	chr17	38512002	38512193	+	RARA	NM_001024809
891	chr15	70301826	70302016	+	TLE3	NM_001105192
892	chr20	52542536	52542725	+	BCAS1	NM_003657
893	chr22	46964883	46965071	+	CELSR1	NM_014246
894	chr1	67955405	67955592	+	SERBP1	NM_001018067
895	chr10	126879245	126879427	+	CTBP2	NM_001083914
896	chr16	28006686	28006867	+	GSG1L	NM_001109763
897	chr13	35045086	35045267	+	NBEA	NM_015678
898	chr5	131916446	131916626	+	RAD50	NM_005732
899	chr8	41520292	41520471	+	ANK1	NM_001142445
900	chr5	230192	230371	+	SDHA	NM_004168
901	chr4	25671422	25671601	+	SLC34A2	NM_006424
902	chr9	76262926	76263104	+	ANXA1	NM_000700
903	chr3	53925764	53925942	+	SELK	NM_021237
904	chr3	41366401	41366579	+	ULK4	NM_017886
905	chr17	3880387	3880565	+	ATP2A3	NM_174955
906	chr15	88990468	88990646	+	MRPL46	NM_022163
907	chr15	76094404	76094582	+	UBE2Q2	NM_173469
908	chr1	87601608	87601786	+	LOC339524	NR_026987
909	chr15	38747447	38747624	+	FAM98B	NM_001042429
910	chr12	60713253	60713430	+	SLC16A7	NM_004731
911	chr1	228201260	228201437	+	WNT3A	NM_033131
912	chr5	176863082	176863258	+	GRK6	NM_001004105
913	chr5	126885473	126885649	+	PRRC1	NM_130809
914	chr3	49850975	49851151	+	UBA7	NM_003335
915	chr20	41992756	41992932	+	SFRS6	NM_006275
916	chr10	129884238	129884413	+	PTPRE	NM_130435
917	chr22	26723780	26723953	+	SEZ6L	NM_021115
918	chr12	24545267	24545440	+	SOX5	NM_152989
919	chr11	129037377	129037550	+	RICS	NM_001142685
920	chr8	144488799	144488971	+	RHPN1	NM_052924
921	chr1	15068689	15068861	+	KIAA1026	NM_015209
922	chrX	142920847	142921017	+	UBE2NL	NM_001012989
923	chr5	135708926	135709096	+	TRPC7	NM_020389
924	chr1	159628967	159629137	+	CRP	NM_000567
925	chr6	150985611	150985777	+	PLEKHG1	NM_001029884
926	chr1	211956420	211956585	+	LPGAT1	NM_014873
927	chr12	121454291	121454455	+	C12orf43	NM_022895
928	chr22	29541029	29541192	+	KREMEN1	NM_001039570
929	chr10	50808167	50808329	+	CHAT	NM_020984
930	chr9	90191926	90192087	+	DAPK1	NM_004938
931	chr20	43036068	43036229	+	HNF4A	NM_178850
932	chr11	126251478	126251636	+	ST3GAL4	NM_006278
933	chr22	23548905	23549061	+	BCR	NM_021574
934	chr3	4583561	4583716	+	ITPR1	NM_002222
935	chr11	120210330	120210485	+	ARHGEF12	NM_015313
936	chr20	53853213	53853367	+	DOK5	NM_018431
937	chr2	21494885	21495037	+	APOB	NM_000384
938	chr5	5709198	5709347	+	KIAA0947	NM_015325
939	chr5	956477	956625	+	TRIP13	NM_004237
940	chr21	46885021	46885167	+	COL18A1	NM_030582
941	chr20	3864451	3864597	+	PANK2	NM_024960
942	chr10	92982819	92982965	+	PCGF5	NM_032373
943	chr12	691058	691202	+	NINJ2	NM_016533
944	chr10	60071408	60071552	+	CISD1	NM_018464
945	chr5	63689246	63689388	+	RNF180	NM_001113561
946	chr4	15047772	15047914	+	CPEB2	NM_182485
947	chr20	43225002	43225144	+	PKIG	NM_007066
948	chr20	39882289	39882431	+	ZHX3	NM_015035
949	chr11	77898388	77898529	+	KCTD21	NM_001029859
950	chr1	7636555	7636696	+	CAMTA1	NM_015215
951	chr8	33169004	33169143	+	FUT10	NM_032664
952	chr1	189621709	189621845	+	FAM5C	NM_199051
953	chr7	106067461	106067596	+	NAMPT	NM_005746
954	chr7	62133408	62133541	+	LOC643955	NR_003952
955	chr13	91311103	91311233	+	LOC144776	NR_027039
956	chr20	43902048	43902176	+	SLPI	NM_003064
957	chr16	82076826	82076953	+	HSD17B2	NM_002153
958	chr14	61962756	61962883	+	PRKCH	NM_006255
959	chr2	73295674	73295800	+	SFXN5	NM_144579
960	chr16	15108141	15108265	+	PDXDC1	NM_015027
961	chr16	35090820	35090943	+	LOC146481	NR_026980
962	chr12	75373845	75373968	+	KCNC2	NM_139136
963	chr12	19706433	19706554	+	AEBP2	NM_153207
964	chr9	2420646	2420766	+	FLJ35024	NR_015375
965	chr7	32870476	32870596	+	KBTBD2	NM_015483
966	chr3	141133650	141133769	+	ZBTB38	NM_001080412
967	chr11	113434583	113434699	+	DRD2	NM_016574
968	chr7	90642895	90643006	+	PFTK1	NM_012395
969	chr1	118919874	118919985	+	SPAG17	NM_206996
970	chr3	76869791	76869901	+	ROBO2	NM_002942
971	chr2	25898871	25898972	+	DTNB	NM_033148
972	chr1	208687106	208687207	+	PLXNA2	NM_025179
973	chrX	64701832	64702125	+	ZC3H12B	NM_001010888
974	chr1	186282166	186282456	+	PRG4	NM_001127708
975	chr18	63848796	63848994	+	CDH7	NM_004361
976	chrX	104703156	104703353	+	IL1RAPL2	NM_017416
977	chr1	198613579	198613769	+	PTPRC	NM_080923
978	chr10	31765389	31765577	+	ZEB1	NM_001128128
979	chr15	92511200	92511387	+	SLCO3A1	NM_013272
980	chr1	167243623	167243809	+	POU2F1	NM_002697
981	chr6	166205841	166206026	+	PDE10A	NM_006661
982	chr7	151479574	151479758	+	PRKAG2	NM_001040633
983	chr4	26212905	26213088	+	RBPJ	NM_203283
984	chr5	159912185	159912367	+	MIR146A	NR_029701
985	chr13	111295210	111295392	+	CARS2	NM_024537
986	chr6	132516713	132516894	+	MOXD1	NM_015529
987	chr2	233864723	233864903	+	NGEF	NM_019850
988	chr15	44092867	44093047	+	C15orf63	NM_016400
989	chr4	59048608	59048787	+	IGFBP7	NM_001553
990	chr9	139896508	139896686	+	ABCA2	NM_001606
991	chr9	116955553	116955731	+	COL27A1	NM_032888
992	chr8	142518435	142518613	+	FLJ43860	NM_207414
993	chr7	88583881	88584059	+	ZNF804B	NM_181646
994	chr7	36124487	36124665	+	EEPD1	NM_030636
995	chr6	170391817	170391995	+	LOC154449	NR_002787
996	chr4	106724049	106724227	+	GSTCD	NM_001031720
997	chr17	74397130	74397308	+	UBE2O	NM_022066
998	chr17	1496453	1496631	+	SLC43A2	NM_152346
999	chr16	1211066	1211244	+	CACNA1H	NM_021098
1000	chr11	114551349	114551527	+	FAM55B	NM_182495
1001	chr3	148485437	148485614	+	AGTR1	NM_032049
1002	chr2	232544845	232545022	+	PTMA	NM_002823
1003	chr13	114307310	114307487	+	ATP4B	NM_000705
1004	chr12	113792135	113792312	+	PLBD2	NM_173542
1005	chr9	127114458	127114634	+	NEK6	NM_001166169
1006	chr20	10357324	10357500	+	MKKS	NM_018848
1007	chr1	195379208	195379384	+	KCNT2	NM_198503
1008	chr12	42775103	42775278	+	PPHLN1	NM_201438
1009	chr3	110383358	110383532	+	PVRL3	NM_015480
1010	chr22	27714989	27715163	+	MN1	NM_002430
1011	chr11	64073559	64073733	+	ESRRA	NM_004451
1012	chr7	155745439	155745609	+	SHH	NM_000193
1013	chr9	131842882	131843051	+	DOLPP1	NM_001135917
1014	chr6	162198330	162198499	+	PARK2	NM_004562
1015	chr15	67174421	67174589	+	SMAD6	NM_001142861
1016	chr7	132140572	132140738	+	PLXNA4	NM_001105543
1017	chr11	130068839	130069005	+	ST14	NM_021978
1018	chr3	9796479	9796643	+	OGG1	NM_016819
1019	chr22	39238175	39238339	+	NPTXR	NM_014293
1020	chr10	48541086	48541250	+	GDF10	NM_004962
1021	chr9	86937130	86937293	+	SLC28A3	NM_022127
1022	chr19	49218571	49218732	+	MAMSTR	NM_182574
1023	chr18	61055062	61055223	+	VPS4B	NM_004869
1024	chr16	17809877	17810038	+	XYLT1	NM_022166
1025	chr1	201420278	201420439	+	PHLDA3	NM_012396
1026	chr9	91101692	91101852	+	SPIN1	NM_006717
1027	chr19	45927513	45927672	+	ERCC1	NM_001166049
1028	chr1	159740830	159740989	+	DUSP23	NM_017823
1029	chr17	19675907	19676064	+	ULK2	NM_014683
1030	chr17	65523257	65523413	+	PITPNC1	NM_181671
1031	chr12	6664303	6664458	+	IFFO1	NM_001039670
1032	chr11	67819455	67819610	+	CHKA	NM_001277
1033	chr11	503037	503191	+	RNH1	NM_002939
1034	chr8	48424303	48424455	+	KIAA0146	NM_001080394
1035	chr5	109309534	109309686	+	MAN2A1	NM_002372
1036	chr17	10358490	10358642	+	MYH4	NM_017533
1037	chr10	52067770	52067920	+	SGMS1	NM_147156
1038	chr3	86104844	86104993	+	CADM2	NM_153184
1039	chr17	49028741	49028890	+	SPAG9	NM_003971
1040	chr6	155629775	155629922	+	TFB1M	NM_016020
1041	chr4	8244117	8244264	+	SH3TC1	NM_018986
1042	chr8	80698727	80698872	+	HEY1	NM_012258
1043	chr12	2887120	2887265	+	FKBP4	NM_002014
1044	chr11	2544200	2544343	+	KCNQ1	NM_181798
1045	chr8	64788358	64788499	+	MIR124-2	NR_029669
1046	chr2	121581224	121581365	+	GLI2	NM_005270
1047	chr9	4969855	4969995	+	JAK2	NM_004972
1048	chr6	75294748	75294888	+	COL12A1	NM_080645
1049	chr4	121811113	121811253	+	PRDM5	NM_018699
1050	chr19	18531122	18531262	+	SSBP4	NM_032627
1051	chr1	29877001	29877141	+	PTPRU	NM_005704
1052	chr1	224215259	224215398	+	FBXO28	NM_001136115
1053	chr11	44963876	44964014	+	TP53I11	NM_001076787
1054	chr6	86160125	86160262	+	NT5E	NM_002526
1055	chr4	8667358	8667495	+	CPZ	NM_001014447
1056	chr3	119747805	119747942	+	GSK3B	NM_002093
1057	chr12	14341812	14341949	+	ATF7IP	NM_018179
1058	chr11	23642308	23642445	+	SVIP	NM_148893
1059	chr1	23907864	23908001	+	ID3	NM_002167
1060	chr11	34851040	34851176	+	APIP	NM_015957
1061	chr10	134479601	134479736	+	INPP5A	NM_005539
1062	chr19	49302253	49302387	+	BCAT2	NR_028451
1063	chr3	198002	198134	+	CHL1	NM_006614
1064	chr19	38538328	38538460	+	SIPA1L3	NM_015073
1065	chr13	67500896	67501028	+	PCDH9	NM_203487
1066	chr17	45801890	45802021	+	TBX21	NM_013351
1067	chr8	98070859	98070989	+	PGCP	NM_016134
1068	chr11	71037900	71038030	+	SHANK2	NM_012309
1069	chr13	61269053	61269182	+	TDRD3	NM_001146070
1070	chr1	55276321	55276450	+	C1orf177	NM_152607
1071	chr4	123025840	123025968	+	KIAA1109	NM_015312
1072	chr13	46626871	46626999	+	ZC3H13	NM_015070
1073	chr9	137275424	137275551	+	RXRA	NM_002957
1074	chrX	18376394	18376520	+	SCML2	NM_006089
1075	chr8	49512556	49512681	+	EFCAB1	NM_001142857
1076	chr20	23935844	23935968	+	GGTLC1	NM_178312
1077	chr4	74632835	74632958	+	IL8	NM_000584
1078	chr15	50156280	50156403	+	ATP8B4	NM_024837
1079	chr21	39401575	39401697	+	DSCR4	NM_005867
1080	chr12	80418122	80418236	+	PPP1R12A	NM_001143885
1081	chr3	175424217	175424328	+	NAALADL2	NM_207015
1082	chr12	24654948	24655058	+	SOX5	NM_152989
1083	chr1	194788703	194788812	+	KCNT2	NM_198503
1084	chr14	21905465	21905566	+	CHD8	NM_020920
1085	chr20	46523466	46523781	+	SULF2	NM_001161841
1086	chr19	39334155	39334442	+	HNRNPL	NM_001533
1087	chrX	40317565	40317843	+	ATP6AP2	NM_005765
1088	chr9	139583039	139583237	+	AGPAT2	NM_001012727
1089	chr9	116385422	116385620	+	RGS3	NM_144489
1090	chr5	146254051	146254249	+	PPP2R2B	NM_004576
1091	chr5	112134094	112134292	+	APC	NM_001127510
1092	chr3	24061561	24061759	+	NR1D2	NM_001145425
1093	chr21	46440556	46440754	+	NCRNA00162	NR_024089
1094	chr1	59280041	59280239	+	JUN	NM_002228
1095	chr17	54405549	54405746	+	ANKFN1	NM_153228
1096	chr17	47383081	47383278	+	ZNF652	NM_001145365
1097	chr17	28109205	28109399	+	SSH2	NM_033389
1098	chr12	125349015	125349208	+	SCARB1	NM_001082959
1099	chr13	113407688	113407877	+	ATP11A	NM_015205
1100	chr14	93763974	93764162	+	BTBD7	NM_018167
1101	chr21	46278236	46278421	+	PTTG1IP	NM_004339
1102	chr5	137776886	137777069	+	REEP2	NM_016606
1103	chr1	100594189	100594369	+	SASS6	NM_194292
1104	chr9	21740576	21740754	+	MTAP	NM_002451
1105	chr7	98124431	98124609	+	BAIAP2L1	NM_018842
1106	chr16	89805776	89805954	+	ZNF276	NM_001113525
1107	chr15	75498397	75498575	+	C15orf39	NM_015492
1108	chr1	15303516	15303694	+	KIAA1026	NM_001017999
1109	chr2	150371234	150371411	+	LYPD6	NM_194317
1110	chr8	67525911	67526087	+	MYBL1	NM_001080416
1111	chr11	892545	892721	+	CHID1	NM_001142674
1112	chr17	73227947	73228122	+	NUP85	NM_024844
1113	chr3	50240209	50240382	+	SLC38A3	NM_006841
1114	chr8	142112579	142112751	+	DENND3	NM_014957
1115	chr6	78184675	78184845	+	HTR1B	NM_000863
1116	chr19	52408587	52408757	+	ZNF649	NM_023074
1117	chr9	130249942	130250111	+	LRSAM1	NM_001005374
1118	chr4	83734201	83734367	+	SEC31A	NM_001077208
1119	chr20	56051484	56051649	+	HMGB1L1	NM_001008735
1120	chr13	54434285	54434448	+	OLFM4	NM_006418
1121	chr9	112836208	112836370	+	AKAP2	NM_001004065
1122	chr20	45116747	45116907	+	ZNF334	NM_199441
1123	chr6	35392268	35392427	+	PPARD	NM_177435
1124	chr6	2634253	2634410	+	C6orf195	NM_152554
1125	chr6	161511512	161511668	+	MAP3K4	NM_005922
1126	chr3	51971082	51971238	+	RRP9	NM_004704
1127	chr9	138565941	138566096	+	LCN9	NM_001001676
1128	chr3	62555497	62555651	+	CADPS	NM_003716
1129	chr10	102624170	102624324	+	PAX2	NM_003988
1130	chr22	37530933	37531086	+	IL2RB	NM_000878
1131	chr20	42662644	42662797	+	TOX2	NM_001098798
1132	chr10	128435337	128435488	+	DOCK1	NM_001380
1133	chr3	55235916	55236066	+	CACNA2D3	NM_018398
1134	chr3	32148597	32148744	+	GPD1L	NM_015141
1135	chr20	47124547	47124694	+	PREX1	NM_020820
1136	chr19	32714884	32715030	+	ZNF507	NM_014910
1137	chr7	5613433	5613578	+	FSCN1	NM_003088
1138	chr5	33599034	33599179	+	ADAMTS12	NM_030955
1139	chr11	87118681	87118826	+	TMEM135	NM_022918
1140	chr20	821369	821512	+	FAM110A	NM_207121
1141	chr19	5701252	5701395	+	LONP1	NM_004793
1142	chr11	70348208	70348351	+	SHANK2	NM_133266
1143	chr1	7701884	7702027	+	CAMTA1	NM_015215
1144	chr14	68048917	68049059	+	PLEKHH1	NM_020715
1145	chr13	25958749	25958891	+	ATP8A2	NM_016529
1146	chr18	46368489	46368630	+	KIAA0427	NM_014772
1147	chr11	65143799	65143940	+	SLC25A45	NM_001077241
1148	chr2	30777047	30777186	+	LCLAT1	NM_001002257
1149	chr12	127624031	127624170	+	LOC100128554	NR_015398
1150	chr11	71514856	71514995	+	FAM86C	NM_018172
1151	chr4	80925407	80925545	+	ANTXR2	NM_001145794
1152	chr17	29552043	29552181	+	NF1	NM_000267
1153	chr2	9446415	9446552	+	ASAP2	NM_003887
1154	chr2	217543773	217543907	+	IGFBP5	NM_000599
1155	chr2	78765301	78765435	+	REG3G	NM_198448
1156	chr7	128706510	128706643	+	LOC286016	NR_002187
1157	chr12	58761800	58761932	+	XRCC6BP1	NM_033276
1158	chr15	79281537	79281668	+	RASGRF1	NM_153815
1159	chr2	97421883	97422013	+	CNNM4	NM_020184
1160	chr1	171905736	171905866	+	DNM3	NM_015569
1161	chr14	81746749	81746878	+	STON2	NM_033104
1162	chr16	67784299	67784427	+	RANBP10	NM_020850
1163	chr8	28795799	28795924	+	HMBOX1	NM_024567
1164	chr2	190068823	190068946	+	COL5A2	NM_000393
1165	chr16	24597152	24597274	+	RBBP6	NM_006910
1166	chr11	64877182	64877304	+	C11orf2	NM_013265
1167	chr5	131725674	131725795	+	SLC22A5	NM_003060
1168	chr2	11329714	11329835	+	ROCK2	NM_004850
1169	chr1	232579188	232579309	+	SIPA1L2	NM_020808
1170	chr1	58439044	58439164	+	DAB1	NM_021080
1171	chr3	181442213	181442332	+	SOX2OT	NR_004053
1172	chr12	32732252	32732371	+	FGD4	NM_139241
1173	chr19	55771500	55771618	+	SAPS1	NM_014931
1174	chr18	60227349	60227464	+	ZCCHC2	NM_017742
1175	chr5	52390173	52390286	+	ITGA2	NM_002203
1176	chr16	48271623	48271735	+	ABCC11	NM_032583
1177	chr5	149133593	149133704	+	PPARGC1B	NM_133263
1178	chr3	112858332	112858443	+	BOC	NM_033254
1179	chr5	172724378	172724486	+	STC2	NM_003714
1180	chr19	37076393	37076501	+	ZNF529	NR_027239
1181	chr9	92686074	92686181	+	LOC100129066	NR_024280
1182	chr2	142574830	142574937	+	LRP1B	NM_018557
1183	chr3	126381849	126381955	+	CHCHD6	NM_032343
1184	chr7	11483793	11483896	+	THSD7A	NM_015204
1185	chr4	40356947	40357049	+	CHRNA9	NM_017581
1186	chr10	67361261	67361362	+	CTNNA3	NM_001127384
1187	chrUn_gl000212	40549	40955	+	---
1188	chrUn_gl000220	125996	126352	+	---
1189	chr15	43598247	43598598	+	TGM7	NM_052955
1190	chr8	100090872	100091146	+	VPS13B	NM_181661
1191	chr9	136578602	136578800	+	SARDH	NM_001134707
1192	chr3	167056457	167056655	+	ZBBX	NM_024687
1193	chr5	17517750	17517943	+	BASP1	NM_006317
1194	chrX	62990554	62990745	+	ARHGEF9	NM_015185
1195	chr10	28989999	28990189	+	BAMBI	NM_012342
1196	chr3	151758737	151758925	+	SUCNR1	NM_033050
1197	chr12	93700300	93700486	+	NUDT4	NM_199040
1198	chr17	66942641	66942823	+	ABCA8	NM_007168
1199	chr1	180159530	180159712	+	QSOX1	NM_002826
1200	chr9	97662565	97662746	+	C9orf3	NM_032823
1201	chr22	24914218	24914399	+	UPB1	NM_016327
1202	chr17	2405318	2405499	+	METT10D	NM_024086
1203	chr9	126254460	126254638	+	DENND1A	NM_024820
1204	chr6	157522255	157522433	+	ARID1B	NM_017519
1205	chr3	171655554	171655732	+	TMEM212	NM_001164436
1206	chr21	43864581	43864759	+	UBASH3A	NM_018961
1207	chr17	36936340	36936518	+	PIP4K2B	NM_003559
1208	chr22	32368985	32369162	+	YWHAH	NM_003405
1209	chr2	146105581	146105758	+	ZEB2	NM_014795
1210	chr2	89842411	89842588	+	FLJ40330	NR_015424
1211	chr13	94891485	94891662	+	GPC6	NM_005708
1212	chr6	132179902	132180078	+	ENPP1	NM_006208
1213	chr20	48920010	48920186	+	CEBPB	NM_005194
1214	chr16	85537	85713	+	POLR3K	NM_016310
1215	chr15	66925812	66925988	+	LCTL	NM_207338
1216	chr9	139122509	139122684	+	QSOX2	NM_181701
1217	chr4	109291569	109291744	+	LOC285456	NR_026968
1218	chr9	97971492	97971666	+	FANCC	NM_000136
1219	chr9	127575702	127575874	+	OLFML2A	NM_182487
1220	chr4	7865726	7865898	+	AFAP1	NM_001134647
1221	chr3	61681840	61682012	+	PTPRG	NM_002841
1222	chr21	42954788	42954960	+	TMPRSS2	NM_005656
1223	chr12	129333016	129333188	+	GLT1D1	NM_144669
1224	chr8	92490366	92490537	+	SLC26A7	NM_052832
1225	chr7	102987098	102987268	+	PSMC2	NM_002803
1226	chr21	45989036	45989206	+	C21orf29	NM_144991
1227	chr10	124024600	124024770	+	BTBD16	NM_144587
1228	chr20	61482071	61482239	+	TCFL5	NM_006602
1229	chr17	57242238	57242406	+	PRR11	NM_018304
1230	chr10	133774425	133774593	+	PPP2R2D	NM_018461
1231	chr7	3395024	3395191	+	SDK1	NM_152744
1232	chr19	1381295	1381462	+	NDUFS7	NM_024407
1233	chr5	1635732	1635898	+	LOC728613	NR_003713
1234	chr2	31419545	31419711	+	CAPN14	NM_001145122
1235	chr10	134410631	134410797	+	INPP5A	NM_005539
1236	chr7	99214259	99214424	+	ZNF498	NM_145115
1237	chr2	156788132	156788297	+	NR4A2	NM_006186
1238	chr19	402170	402334	+	C2CD4C	NM_001136263
1239	chr17	76895223	76895387	+	TIMP2	NM_003255
1240	chr13	114630177	114630340	+	FLJ44054	NR_024609
1241	chr14	100359281	100359443	+	EML1	NM_004434
1242	chr13	89987033	89987195	+	LOC144776	NR_027039
1243	chr1	6743647	6743806	+	DNAJC11	NM_018198
1244	chr7	138645397	138645555	+	KIAA1549	NM_001164665
1245	chr17	63286880	63287038	+	RGS9	NM_003835
1246	chr9	22013456	22013613	+	CDKN2BAS	NR_003529
1247	chr22	49361450	49361607	+	FAM19A5	NM_015381
1248	chr7_gl000195_random	89122	89278	+	---
1249	chr19	52570221	52570377	+	ZNF841	NM_001136499
1250	chr11	68655842	68655998	+	MRPL21	NM_181515
1251	chr10	16076100	16076256	+	FAM188A	NM_024948
1252	chr7	89451	89606	+	FAM20C	NM_020223
1253	chr1	178455518	178455673	+	RASAL2	NM_004841
1254	chr16	30670173	30670327	+	PRR14	NM_024031
1255	chr5	147192109	147192262	+	SPINK1	NM_003122
1256	chr17	6478462	6478614	+	KIAA0753	NM_014804
1257	chr12	2918581	2918730	+	ITFG2	NM_018463
1258	chr8	144739199	144739347	+	ZNF623	NM_014789
1259	chr5	39203013	39203161	+	FYB	NM_199335
1260	chr4	104119536	104119684	+	CENPE	NM_001813
1261	chr12	75134337	75134484	+	LOC552889	NM_001136262
1262	chr3	128110179	128110325	+	EEFSEC	NM_021937
1263	chr22	21821391	21821537	+	PI4KAP2	NR_003700
1264	chr15	31639449	31639594	+	KLF13	NM_015995
1265	chr20	60088496	60088640	+	CDH4	NM_001794
1266	chr15	70744441	70744585	+	UACA	NM_001008224
1267	chr20	36278416	36278559	+	CTNNBL1	NM_030877
1268	chr16	70287678	70287821	+	AARS	NM_001605
1269	chr5	59699089	59699231	+	PDE4D	NM_001165899
1270	chr8	23018270	23018411	+	TNFRSF10D	NM_003840
1271	chr3	21580943	21581084	+	ZNF385D	NM_024697
1272	chr11	9130023	9130164	+	FLJ46111	NR_027713
1273	chr5	125881830	125881970	+	ALDH7A1	NM_001182
1274	chr13	36920905	36921045	+	SPG20	NM_001142294
1275	chr11	68670952	68671092	+	MRPL21	NM_181515
1276	chr7	116057823	116057962	+	CAV2	NM_001233
1277	chr22	38115321	38115459	+	TRIOBP	NM_001039141
1278	chr12	112905503	112905640	+	PTPN11	NM_002834
1279	chr6	19234576	19234712	+	ID4	NM_001546
1280	chr3	2047171	2047304	+	CNTN4	NM_175607
1281	chr8	112910589	112910721	+	CSMD3	NM_198124
1282	chr4	17513893	17514025	+	QDPR	NM_000320
1283	chr20	43203586	43203718	+	PKIG	NM_007066
1284	chr9	114966229	114966360	+	ROD1	NM_001163788
1285	chr9	82074181	82074311	+	TLE4	NM_007005
1286	chr8	145541606	145541734	+	DGAT1	NM_012079
1287	chr13	40634758	40634886	+	COG6	NM_001145079
1288	chr2	121037538	121037665	+	RALB	NM_002881
1289	chr15	63341414	63341540	+	TPM1	NM_001018008
1290	chr2	55452185	55452310	+	C2orf63	NM_152385
1291	chr16	65581348	65581471	+	LOC283867	NR_027755
1292	chr6	83681501	83681623	+	UBE2CBP	NM_198920
1293	chr16	27469960	27470081	+	GTF3C1	NM_001520
1294	chr13	21811959	21812079	+	MRP63	NM_024026
1295	chr5	138397372	138397491	+	SIL1	NM_022464
1296	chr1	1165436	1165555	+	SDF4	NM_016176
1297	chr4	1021663	1021781	+	FGFRL1	NM_021923
1298	chr9	135987636	135987753	+	RALGDS	NM_006266
1299	chr10	81140085	81140202	+	ZCCHC24	NM_153367
1300	chr7	137812702	137812817	+	AKR1D1	NM_005989
1301	chr14	90629149	90629263	+	KCNK13	NM_022054
1302	chr17	1084451	1084564	+	ABR	NM_001159746
1303	chr14	83923132	83923245	+	SEL1L	NM_005065
1304	chr13	111290783	111290896	+	CARKD	NM_018210
1305	chr7	38102548	38102660	+	EPDR1	NM_017549
1306	chr11	129161021	129161133	+	BARX2	NM_003658
1307	chr6	166747345	166747454	+	SFT2D1	NM_145169
1308	chr7	65296485	65296593	+	VKORC1L1	NM_173517
1309	chr1	37108915	37109020	+	GRIK3	NM_000831
1310	chr6	161941668	161941770	+	PARK2	NM_004562
1311	chr9	70836690	70836791	+	CBWD3	NM_201453
1312	chr1	236264547	236264881	+	NID1	NM_002508
1313	chr9	124471487	124471729	+	DAB2IP	NM_032552
1314	chr9	131831661	131831859	+	FAM73B	NM_032809
1315	chr9	123154168	123154366	+	CDK5RAP2	NM_018249
1316	chr9	120532371	120532569	+	TLR4	NM_138554
1317	chr4	180730703	180730901	+	LOC285501	NR_028342
1318	chr17	2894395	2894593	+	RAP1GAP2	NM_015085
1319	chr16	30773192	30773390	+	C16orf93	NM_001014979
1320	chr11	105744207	105744405	+	GRIA4	NM_001112812
1321	chr8	50202176	50202373	+	C8orf22	NM_001007176
1322	chr7	158526575	158526772	+	ESYT2	NM_020728
1323	chr7	92053730	92053926	+	GATAD1	NM_021167
1324	chr12	133312430	133312622	+	ANKLE2	NM_015114
1325	chr11	113150959	113151148	+	NCAM1	NM_000615
1326	chr15	83237983	83238163	+	CPEB1	NM_001079535
1327	chr8	79948537	79948715	+	IL7	NM_000880
1328	chr7	47432896	47433074	+	TNS3	NM_022748
1329	chr6	91863674	91863852	+	MAP3K7	NM_003188
1330	chr22	29698974	29699152	+	EWSR1	NM_005243
1331	chr21	44852108	44852286	+	SIK1	NM_173354
1332	chr2	192790987	192791165	+	TMEFF2	NM_016192
1333	chr2	9794678	9794856	+	YWHAQ	NM_006826
1334	chr19	45996344	45996522	+	RTN2	NM_206901
1335	chr17	76890209	76890387	+	TIMP2	NM_003255
1336	chr17	8334875	8335053	+	NDEL1	NM_001025579
1337	chr13	96987415	96987593	+	HS6ST3	NM_153456
1338	chr13	47266899	47267077	+	LRCH1	NM_001164211
1339	chr11	64190446	64190624	+	RPS6KA4	NM_003942
1340	chr1	166546231	166546409	+	FMO9P	NR_002925
1341	chr4	20250963	20251140	+	SLIT2	NM_004787
1342	chr6	44019273	44019449	+	C6orf223	NM_153246
1343	chr2	179806791	179806966	+	CCDC141	NM_173648
1344	chr17	77282950	77283125	+	HRNBP3	NM_001082575
1345	chr7	382084	382258	+	FAM20C	NM_020223
1346	chr2	99190037	99190210	+	INPP4A	NM_001566
1347	chr11	18315728	18315901	+	HPS5	NM_007216
1348	chr7	11939671	11939843	+	THSD7A	NM_015204
1349	chr5	412011	412183	+	AHRR	NM_020731
1350	chr11	11303269	11303441	+	GALNTL4	NM_198516
1351	chr7	29930870	29931041	+	WIPF3	NM_001080529
1352	chr9	96627323	96627493	+	BARX1	NM_021570
1353	chr2	20875687	20875857	+	GDF7	NM_182828
1354	chr15	99123972	99124142	+	FAM169B	NM_182562
1355	chr15	75518326	75518496	+	C15orf39	NM_015492
1356	chr12	29424912	29425082	+	FAR2	NM_018099
1357	chr17	39661928	39662097	+	KRT13	NM_153490
1358	chr7	427027	427195	+	PDGFA	NM_033023
1359	chr2	17897637	17897805	+	SMC6	NM_001142286
1360	chr22	35817291	35817458	+	MCM5	NM_006739
1361	chr19	17594586	17594753	+	SLC27A1	NM_198580
1362	chr11	19251258	19251425	+	E2F8	NM_024680
1363	chr16	27177582	27177747	+	JMJD5	NM_024773
1364	chr16	4068726	4068891	+	ADCY9	NM_001116
1365	chr1	63798977	63799142	+	FOXD3	NM_012183
1366	chr7	119920619	119920783	+	KCND2	NM_012281
1367	chr19	55583137	55583301	+	RDH13	NM_138412
1368	chr18	23323785	23323949	+	SS18	NM_005637
1369	chr14	91415930	91416094	+	RPS6KA5	NM_182398
1370	chr22	17897653	17897816	+	CECR2	NM_031413
1371	chr2	46603628	46603790	+	EPAS1	NM_001430
1372	chr1	23515885	23516046	+	HTR1D	NM_000864
1373	chr1	9082322	9082483	+	SLC2A7	NM_207420
1374	chr9	15686962	15687122	+	C9orf93	NM_173550
1375	chr6	44190874	44191034	+	SLC29A1	NM_004955
1376	chr21	40284858	40285018	+	ETS2	NM_005239
1377	chr13	99383284	99383443	+	SLC15A1	NM_005073
1378	chr9	92020358	92020516	+	SEMA4D	NM_006378
1379	chr8	12400550	12400708	+	FAM86B2	NM_001137610
1380	chr4	54630536	54630694	+	LNX1	NM_001126328
1381	chr1	156357749	156357905	+	RHBG	NM_020407
1382	chr9	125863193	125863347	+	RABGAP1	NM_012197
1383	chr2	242089378	242089532	+	PPP1R7	NM_002712
1384	chr11	64497688	64497841	+	RASGRP2	NM_001098671
1385	chr5	139423271	139423423	+	NRG2	NM_004883
1386	chr4	6793080	6793232	+	KIAA0232	NM_001100590
1387	chr13	115023079	115023231	+	CDC16	NM_001078645
1388	chr1	31225538	31225690	+	LAPTM5	NM_006762
1389	chr12	65587153	65587304	+	LEMD3	NM_014319
1390	chr9	90321735	90321884	+	DAPK1	NM_004938
1391	chr2	1638136	1638284	+	PXDN	NM_012293
1392	chr9	81471314	81471460	+	PSAT1	NM_021154
1393	chr17	79697278	79697424	+	SLC25A10	NM_012140
1394	chr16	4785430	4785576	+	C16orf71	NM_139170
1395	chr21	43033960	43034105	+	NCRNA00111	NR_024367
1396	chr13	109396083	109396228	+	MYO16	NM_015011
1397	chr16	21363284	21363428	+	NCRNA00169	NR_026675
1398	chr5	96389139	96389282	+	LNPEP	NM_175920
1399	chr10	18585951	18586094	+	CACNB2	NM_000724
1400	chr5	71650406	71650548	+	PTCD2	NM_024754
1401	chr6	139420481	139420621	+	HECA	NM_016217
1402	chr9	136583461	136583600	+	SARDH	NM_001134707
1403	chr13	41345182	41345321	+	MRPS31	NM_005830
1404	chr1	168601150	168601287	+	XCL1	NM_002995
1405	chr8	95275326	95275462	+	GEM	NM_005261
1406	chr15	82357019	82357155	+	MEX3B	NM_032246
1407	chr2	51841488	51841621	+	NRXN1	NM_004801
1408	chr18	56768435	56768568	+	SEC11C	NM_033280
1409	chr11	35179350	35179483	+	CD44	NM_001001392
1410	chr1	116519518	116519651	+	SLC22A15	NM_018420
1411	chr20	60954565	60954697	+	RPS21	NM_001024
1412	chr9	139562218	139562348	+	EGFL7	NM_016215
1413	chr6	148655566	148655696	+	SASH1	NM_015278
1414	chr4	1988274	1988404	+	WHSC2	NM_005663
1415	chr12	124897232	124897362	+	NCOR2	NM_006312
1416	chr22	51009422	51009550	+	CPT1B	NM_001145137
1417	chr15	86646838	86646966	+	AGBL1	NM_152336
1418	chr11	70347721	70347848	+	SHANK2	NM_133266
1419	chr6	46648229	46648355	+	SLC25A27	NM_004277
1420	chr21	44743138	44743264	+	SIK1	NM_173354
1421	chr18	34862751	34862876	+	BRUNOL4	NM_020180
1422	chr10	102942064	102942189	+	TLX1	NM_005521
1423	chr2	223192637	223192761	+	CCDC140	NM_153038
1424	chr10	98761722	98761846	+	SLIT1	NM_003061
1425	chr10	71234635	71234757	+	TSPAN15	NM_012339
1426	chr1	36031414	36031536	+	NCDN	NM_001014839
1427	chr7	98593806	98593927	+	TRRAP	NM_003496
1428	chr21	33125488	33125609	+	SFRS15	NM_020706
1429	chr5	115817132	115817251	+	SEMA6A	NM_020796
1430	chr2	171499414	171499532	+	MYO3B	NM_138995
1431	chr8	22613894	22614011	+	PEBP4	NM_144962
1432	chr9	137430121	137430235	+	RXRA	NM_002957
1433	chr18	22625257	22625371	+	ZNF521	NM_015461
1434	chr16	848083	848196	+	GNG13	NM_016541
1435	chr20	46611413	46611524	+	SULF2	NM_001161841
1436	chr14	68592181	68592290	+	RAD51L1	NM_133510
1437	chr17	78252862	78252970	+	RNF213	NM_020954
1438	chr16	87165523	87165630	+	FBXO31	NM_024735
1439	chr13	76852742	76852848	+	LMO7	NM_015842
1440	chr11	74089871	74089977	+	PGM2L1	NM_173582
1441	chr2	207025251	207025356	+	EEF1B2	NM_001959
1442	chr9	117118180	117118283	+	AKNA	NM_030767
1443	chr2	242869340	242869441	+	C2orf85	NM_173821
1444	chr5	4026692	4026791	+	IRX1	NM_024337
1445	chr5	164288666	164289009	+	MAT2B	NM_013283
1446	chr9_gl000199_random	20827	21042	+	---
1447	chr7	12045153	12045351	+	THSD7A	NM_015204
1448	chr9	773431	773628	+	KANK1	NM_153186
1449	chr8	81857656	81857853	+	PAG1	NM_018440
1450	chr1	27653065	27653262	+	TMEM222	NM_032125
1451	chr6	107803333	107803529	+	SOBP	NM_018013
1452	chr20	32702773	32702969	+	EIF2S2	NM_003908
1453	chr8	141607009	141607200	+	EIF2C2	NM_001164623
1454	chr12	19093577	19093766	+	PLEKHA5	NR_026568
1455	chr1	25324424	25324607	+	RUNX3	NM_001031680
1456	chr9	131683078	131683258	+	PHYHD1	NM_001100876
1457	chr12	75679077	75679256	+	CAPS2	NM_032606
1458	chr11	70281872	70282051	+	CTTN	NM_138565
1459	chr8	124599410	124599588	+	FBXO32	NM_058229
1460	chr6	134745750	134745928	+	SGK1	NM_001143676
1461	chr6	34849711	34849889	+	TAF11	NM_005643
1462	chr4	177975324	177975502	+	NEIL3	NM_018248
1463	chr22	24188672	24188850	+	DERL3	NM_001135751
1464	chr20	50530147	50530325	+	SALL4	NM_020436
1465	chr16	89835553	89835731	+	FANCA	NM_000135
1466	chr15	72491319	72491497	+	PKM2	NM_182471
1467	chr12	108226834	108227012	+	ASCL4	NM_203436
1468	chr11	76839630	76839808	+	MYO7A	NM_001127179
1469	chr11	12309649	12309827	+	MICALCL	NM_032867
1470	chr5	79964118	79964295	+	MSH3	NM_002439
1471	chr21	16423099	16423276	+	NRIP1	NM_003489
1472	chr7	72742217	72742393	+	FKBP6	NM_003602
1473	chr20	62059648	62059824	+	KCNQ2	NM_004518
1474	chr15	77302347	77302523	+	PSTPIP1	NM_003978
1475	chr13	39768677	39768853	+	NHLRC3	NM_001012754
1476	chr8	91030027	91030202	+	DECR1	NM_001359
1477	chr1	178462959	178463134	+	RASAL2	NM_004841
1478	chr7	63361738	63361912	+	ZNF727	NM_001159522
1479	chr5	80522542	80522715	+	RNU5D	NR_002755
1480	chr10	826969	827141	+	LARP4B	NM_015155
1481	chr4	76268525	76268696	+	RCHY1	NM_015436
1482	chr20	1876508	1876679	+	SIRPA	NM_001040023
1483	chr2	146535051	146535222	+	PABPCP2	NR_026904
1484	chr2	39314619	39314790	+	SOS1	NM_005633
1485	chr13	114621210	114621381	+	FLJ44054	NR_024609
1486	chr6	10823290	10823460	+	MAK	NM_005906
1487	chr4	57312484	57312653	+	PAICS	NM_001079525
1488	chr3	43019425	43019594	+	FAM198A	NM_001129908
1489	chr20	49204330	49204499	+	FAM65C	NM_080829
1490	chr17	21514013	21514182	+	C17orf51	NM_001113434
1491	chr19	49494585	49494752	+	GYS1	NM_002103
1492	chr17	42675737	42675903	+	FZD2	NM_001466
1493	chr9	130741854	130742019	+	FAM102A	NM_001035254
1494	chr2	23813400	23813564	+	KLHL29	NM_052920
1495	chr15	85473131	85473293	+	SLC28A1	NM_004213
1496	chr21	45429986	45430147	+	TRAPPC10	NM_003274
1497	chr17	80673907	80674067	+	FN3KRP	NM_024619
1498	chr5	176868879	176869038	+	GRK6	NM_001004106
1499	chr11	66475215	66475374	+	SPTBN2	NM_006946
1500	chr2	191497813	191497969	+	NAB1	NM_005966
1501	chr20	36780656	36780811	+	TGM2	NM_198951
1502	chr2	71864571	71864726	+	DYSF	NM_001130987
1503	chr14	32038270	32038425	+	NUBPL	NM_025152
1504	chr5	199721	199875	+	LRRC14B	NM_001080478
1505	chr5	8554123	8554276	+	SEMA5A	NM_003966
1506	chr9	115152020	115152172	+	HSDL2	NM_032303
1507	chr20	5784121	5784273	+	C20orf196	NM_152504
1508	chr6	26226870	26227020	+	HIST1H3E	NM_003532
1509	chr18	61999161	61999311	+	C18orf20	NR_027245
1510	chr1	171614348	171614497	+	MYOC	NM_000261
1511	chr8	11630113	11630261	+	NEIL2	NM_001135748
1512	chr6	36686231	36686379	+	CPNE5	NM_020939
1513	chr1	43300711	43300859	+	ERMAP	NM_018538
1514	chr9	116343187	116343334	+	RGS3	NM_021106
1515	chr3	34073419	34073566	+	PDCD6IP	NR_027867
1516	chr13	104730209	104730356	+	SLC10A2	NM_000452
1517	chr5	75934272	75934418	+	IQGAP2	NM_006633
1518	chr2	2967998	2968144	+	TSSC1	NM_003310
1519	chr11	118758646	118758790	+	CXCR5	NM_001716
1520	chr8	144332534	144332677	+	ZFP41	NM_173832
1521	chr5	175028141	175028283	+	HRH2	NM_001131055
1522	chr2	162480718	162480860	+	SLC4A10	NM_022058
1523	chr5	159298948	159299089	+	ADRA1B	NM_000679
1524	chr3	68776680	68776821	+	FAM19A4	NM_182522
1525	chr2	204511517	204511657	+	CD28	NM_006139
1526	chr7	100451219	100451358	+	SLC12A9	NM_020246
1527	chr5	172234745	172234881	+	ERGIC1	NM_001031711
1528	chr5	135498648	135498784	+	SMAD5	NM_005903
1529	chr17	74868244	74868380	+	MGAT5B	NM_144677
1530	chr21	37609714	37609849	+	DOPEY2	NM_005128
1531	chr14	105365258	105365393	+	KIAA0284	NM_001112726
1532	chr5	142217114	142217248	+	ARHGAP26	NM_001135608
1533	chr3	170915495	170915629	+	TNIK	NM_015028
1534	chr22	21448200	21448334	+	LOC400891	NR_027006
1535	chr12	132388182	132388316	+	ULK1	NM_003565
1536	chr14	24744424	24744554	+	RABGGTA	NM_182836
1537	chr8	145593385	145593514	+	ADCK5	NM_174922
1538	chr4	116754829	116754958	+	NDST4	NM_022569
1539	chr19	9744806	9744935	+	ZNF561	NM_152289
1540	chr13	44776612	44776741	+	SERP2	NM_001010897
1541	chr1	21266848	21266977	+	EIF4G3	NM_003760
1542	chr9	137253011	137253139	+	RXRA	NM_002957
1543	chr2	121815995	121816123	+	GLI2	NM_005270
1544	chr10	99019930	99020058	+	ARHGAP19	NM_032900
1545	chr9	28617535	28617662	+	LINGO2	NM_152570
1546	chr14	61654007	61654134	+	TMEM30B	NM_001017970
1547	chr11	57972736	57972863	+	OR1S2	NM_001004459
1548	chr1	95095120	95095247	+	F3	NM_001993
1549	chr20	50897774	50897900	+	ZFP64	NM_018197
1550	chr18	22330349	22330475	+	HRH4	NM_001160166
1551	chr11	114091728	114091854	+	ZBTB16	NM_001018011
1552	chr7	47620277	47620402	+	TNS3	NM_022748
1553	chr8	30259432	30259553	+	RBPMS	NM_001008712
1554	chr12	96972280	96972400	+	C12orf63	NM_198520
1555	chr5	176320580	176320699	+	HK3	NM_002115
1556	chr3	48486867	48486986	+	ATRIP	NM_032166
1557	chr3	27911634	27911753	+	EOMES	NM_005442
1558	chr15	50420791	50420910	+	ATP8B4	NM_024837
1559	chr1	161626207	161626326	+	FCGR2B	NM_004001
1560	chr1	161196282	161196400	+	TOMM40L	NM_032174
1561	chr7	115851487	115851604	+	TES	NM_015641
1562	chr22	28455547	28455664	+	TTC28	NM_001145418
1563	chr1	234916166	234916283	+	IRF2BP2	NM_001077397
1564	chr15	42337589	42337705	+	PLA2G4D	NM_178034
1565	chr14	21193490	21193605	+	FAM12A	NM_006683
1566	chr18	44551156	44551269	+	KATNAL2	NM_031303
1567	chr13	114745612	114745725	+	RASA3	NM_007368
1568	chr2	237540581	237540693	+	CXCR7	NM_020311
1569	chr18	68113641	68113752	+	SOCS6	NM_004232
1570	chr11	9481793	9481904	+	ZNF143	NM_003442
1571	chr10	134329758	134329869	+	INPP5A	NM_005539
1572	chr19	5588623	5588733	+	SAFB2	NM_014649
1573	chr6	41623292	41623401	+	MDFI	NM_005586
1574	chr16	89411001	89411109	+	ANKRD11	NM_013275
1575	chr13	63877262	63877366	+	OR7E156P	NR_002171
1576	chr13	94846493	94846594	+	GPC6	NM_005708
1577	chr9	117418483	117418831	+	C9orf91	NM_153045
1578	chr6	13195331	13195619	+	PHACTR1	NM_030948
1579	chr15	74488358	74488601	+	STRA6	NM_001142620
1580	chr1	160491383	160491581	+	SLAMF6	NM_052931
1581	chr3	45261291	45261488	+	TMEM158	NM_015444
1582	chr12	108179435	108179632	+	ASCL4	NM_203436
1583	chr14	96771349	96771545	+	ATG2B	NM_018036
1584	chr17	56277579	56277768	+	EPX	NM_000502
1585	chr9	121149314	121149501	+	TLR4	NM_138554
1586	chr14	86721818	86722005	+	FLRT2	NM_013231
1587	chr8	145911931	145912113	+	ZNF251	NM_138367
1588	chr6	154535688	154535870	+	IPCEF1	NM_001130699
1589	chr1	35898908	35899089	+	KIAA0319L	NM_024874
1590	chr9	131817585	131817765	+	FAM73B	NM_032809
1591	chr15	96895983	96896163	+	NR2F2	NM_001145157
1592	chr12	593320	593499	+	B4GALNT3	NM_173593
1593	chr5	174035949	174036127	+	MSX2	NM_002449
1594	chr3	4505472	4505650	+	SUMF1	NM_001164674
1595	chr1_gl000191_random	102839	103017	+	---
1596	chr13	109320365	109320542	+	MYO16	NM_015011
1597	chr9	141016751	141016927	+	CACNA1B	NM_000718
1598	chr7	150813159	150813335	+	AGAP3	NM_001042535
1599	chr6	70626784	70626960	+	COL19A1	NM_001858
1600	chr5	154237437	154237612	+	CNOT8	NM_004779
1601	chr10	71404522	71404697	+	C10orf35	NM_145306
1602	chr10	60229601	60229775	+	BICC1	NM_001080512
1603	chr20	43028031	43028204	+	HNF4A	NM_001030004
1604	chr16	29853158	29853331	+	MVP	NM_017458
1605	chr10	104679067	104679240	+	CNNM2	NM_199077
1606	chr21	44513263	44513435	+	U2AF1	NM_001025204
1607	chr3	71977501	71977672	+	PROK2	NM_001126128
1608	chr17	70348072	70348243	+	SOX9	NM_000346
1609	chr14	53921675	53921846	+	DDHD1	NM_001160148
1610	chr8	109095680	109095849	+	RSPO2	NM_178565
1611	chr9	97082922	97083090	+	FAM22F	NM_017561
1612	chr10	65836818	65836986	+	REEP3	NM_001001330
1613	chr10	13643846	13644014	+	PRPF18	NM_003675
1614	chr4	35316650	35316817	+	ARAP2	NM_015230
1615	chr2	121052449	121052616	+	RALB	NM_002881
1616	chr1	61953287	61953453	+	NFIA	NM_001134673
1617	chr5	65951677	65951842	+	MAST4	NM_198828
1618	chr5	131275738	131275902	+	ACSL6	NM_001009185
1619	chr15	74714850	74715013	+	SEMA7A	NM_001146030
1620	chr8	98994093	98994255	+	MATN2	NM_030583
1621	chr5	132655206	132655368	+	FSTL4	NM_015082
1622	chr2	47349858	47350020	+	C2orf61	NM_001163561
1623	chr19	5212385	5212547	+	PTPRS	NM_002850
1624	chr4	68266182	68266343	+	CENPC1	NM_001812
1625	chr21	45727491	45727650	+	PFKL	NM_002626
1626	chr2	57311737	57311896	+	CCDC85A	NM_001080433
1627	chr20	62509124	62509282	+	TPD52L2	NM_003288
1628	chr10	118907780	118907938	+	VAX1	NM_001112704
1629	chr2	136081000	136081156	+	ZRANB3	NM_032143
1630	chr13	65311911	65312067	+	OR7E156P	NR_002171
1631	chr6	166370406	166370561	+	C6orf176	NR_026860
1632	chr6	117819791	117819946	+	DCBLD1	NM_173674
1633	chr3	117077752	117077907	+	LOC285194	NR_015391
1634	chr20	2408583	2408738	+	TGM6	NM_198994
1635	chr19	18875981	18876135	+	CRTC1	NM_001098482
1636	chr1	205446973	205447127	+	PCTK3	NM_212503
1637	chr3	67682237	67682390	+	SUCLG2	NM_003848
1638	chr3	25347460	25347613	+	RARB	NM_016152
1639	chr6	6687421	6687571	+	LY86	NM_004271
1640	chr9	132956576	132956725	+	FREQ	NM_014286
1641	chr18	20605028	20605177	+	RBBP8	NM_203291
1642	chr7	53466446	53466594	+	POM121L12	NM_182595
1643	chr20	5637673	5637821	+	RP5-1022P6.2	NM_019593
1644	chr18	9394270	9394418	+	TWSG1	NM_020648
1645	chr5	154071189	154071336	+	LARP1	NM_015315
1646	chr9	124989059	124989205	+	LHX6	NM_199160
1647	chr5	64839117	64839260	+	CENPK	NM_022145
1648	chr8	93541750	93541891	+	C8orf83	NR_015339
1649	chr2	152102659	152102800	+	RBM43	NM_198557
1650	chr14	94396665	94396806	+	FAM181A	NM_138344
1651	chr8	97012899	97013038	+	GDF6	NM_001001557
1652	chr7	97016023	97016162	+	ACN9	NM_020186
1653	chr1	82299724	82299863	+	LPHN2	NM_012302
1654	chr4	7962165	7962303	+	ABLIM2	NM_001130083
1655	chr16	24835095	24835233	+	TNRC6A	NM_014494
1656	chr9	117149026	117149162	+	AKNA	NM_030767
1657	chr9	115228319	115228455	+	HSDL2	NM_032303
1658	chr7	65618858	65618994	+	CRCP	NM_001142414
1659	chr11	64020293	64020429	+	PLCB3	NM_000932
1660	chr22	50466831	50466965	+	TTLL8	NM_001080447
1661	chr12	49224339	49224473	+	DDX23	NM_004818
1662	chr3	137410388	137410521	+	SOX14	NM_004189
1663	chr3	100558287	100558417	+	ABI3BP	NM_015429
1664	chr5	76939245	76939372	+	OTP	NM_032109
1665	chr17	420324	420450	+	VPS53	NM_001128159
1666	chr9	135904940	135905065	+	GTF3C5	NM_012087
1667	chr13	35672901	35673026	+	NBEA	NM_015678
1668	chr10	102025797	102025921	+	CWF19L1	NM_018294
1669	chr3	135015528	135015651	+	EPHB1	NM_004441
1670	chr2	235921062	235921185	+	SH3BP4	NM_014521
1671	chr11	61523921	61524044	+	DKFZP434K028	NR_026882
1672	chr1	208212912	208213034	+	PLXNA2	NM_025179
1673	chr1	46954892	46955014	+	DMBX1	NM_147192
1674	chr2	155842080	155842201	+	KCNJ3	NM_002239
1675	chrX	153677059	153677179	+	FAM50A	NM_004699
1676	chr15	40857414	40857534	+	C15orf57	NM_001080792
1677	chr20	61981889	61982008	+	CHRNA4	NM_000744
1678	chr9	117269863	117269981	+	DFNB31	NM_015404
1679	chr5	57708909	57709027	+	PLK2	NM_006622
1680	chr19	46324798	46324916	+	SYMPK	NM_004819
1681	chr4	189486051	189486168	+	TRIML1	NM_178556
1682	chr8	77765706	77765822	+	ZFHX4	NM_024721
1683	chr3	125471583	125471697	+	OSBPL11	NM_022776
1684	chr20	24939739	24939853	+	CST7	NM_003650
1685	chr10	65399882	65399995	+	REEP3	NM_001001330
1686	chr13	114284246	114284358	+	TFDP1	NM_007111
1687	chr10	69318195	69318307	+	CTNNA3	NM_001127384
1688	chr16	66227717	66227827	+	CDH5	NM_001795
1689	chr1	228586951	228587061	+	TRIM11	NM_145214
1690	chrX	125490349	125490458	+	DCAF12L2	NM_001013628
1691	chr9	99676418	99676527	+	LOC441454	NR_028350
1692	chr7	45938831	45938939	+	IGFBP1	NM_000596
1693	chr16	29271551	29271659	+	RUNDC2C	NR_002939
1694	chr9	104692311	104692418	+	GRIN3A	NM_133445
1695	chr7	225948	226055	+	FAM20C	NM_020223
1696	chr3	10299736	10299843	+	TATDN2	NM_014760
1697	chr5	133452248	133452354	+	TCF7	NM_201633
1698	chrX	136915135	136915239	+	ZIC3	NM_003413
1699	chr4	38922214	38922318	+	FAM114A1	NM_138389
1700	chr2	10992877	10992981	+	PDIA6	NM_005742
1701	chr1	171120601	171120702	+	FMO6P	NR_002601
1702	chr20	61551501	61551600	+	DIDO1	NM_080796
1703	chr7	97913695	97913945	+	BRI3	NM_015379
1704	chr12	58022513	58022707	+	B4GALNT1	NM_001478
1705	chr16	1810553	1810741	+	MAPK8IP3	NM_001040439
1706	chr1	182532532	182532714	+	RGSL1	NM_001137669
1707	chr7	32602485	32602663	+	AVL9	NM_015060
1708	chr3	183904354	183904532	+	ABCF3	NM_018358
1709	chr22	41928179	41928357	+	POLR3H	NM_138338
1710	chr20	60615609	60615787	+	TAF4	NM_003185
1711	chr16	67232123	67232301	+	E2F4	NM_001950
1712	chr17	72942667	72942844	+	OTOP3	NM_178233
1713	chr13	95584219	95584396	+	ABCC4	NM_005845
1714	chr9	138983727	138983903	+	NACC2	NM_144653
1715	chr20	24719486	24719662	+	TMEM90B	NM_024893
1716	chr19	15622488	15622664	+	CYP4F22	NM_173483
1717	chr11	75247504	75247680	+	GDPD5	NM_030792
1718	chr10	26290462	26290637	+	MYO3A	NM_017433
1719	chr11	70562690	70562864	+	SHANK2	NM_012309
1720	chr21	46783310	46783483	+	COL18A1	NM_130445
1721	chr2	103487019	103487192	+	TMEM182	NM_144632
1722	chr12	54377141	54377314	+	HOXC10	NM_017409
1723	chr1	114654711	114654884	+	SYT6	NM_205848
1724	chr14	49745500	49745672	+	RPS29	NM_001030001
1725	chr8	61226490	61226661	+	CA8	NM_004056
1726	chr10	73079456	73079625	+	SLC29A3	NM_018344
1727	chr18	42244463	42244631	+	SETBP1	NM_001130110
1728	chr13	99005919	99006087	+	FARP1	NM_005766
1729	chr17	38233240	38233406	+	THRA	NM_199334
1730	chr10	5576224	5576389	+	CALML3	NM_005185
1731	chr9	90215827	90215991	+	DAPK1	NM_004938
1732	chr5	150020907	150021071	+	SYNPO	NM_001109974
1733	chr19	13029851	13030015	+	SYCE2	NM_001105578
1734	chr17	21245727	21245891	+	MAP2K3	NM_002756
1735	chr1	169085328	169085491	+	ATP1B1	NM_001677
1736	chr6	35026051	35026213	+	ANKS1A	NM_015245
1737	chr19	51416124	51416286	+	KLK4	NM_004917
1738	chr9	126730368	126730529	+	DENND1A	NM_024820
1739	chr8	144922212	144922373	+	NRBP2	NM_178564
1740	chr22	42026370	42026529	+	XRCC6	NM_001469
1741	chr20	326910	327069	+	NRSN2	NM_024958
1742	chr17	76664142	76664301	+	CYTH1	NM_004762
1743	chr15	78472908	78473067	+	ACSBG1	NM_015162
1744	chr10	12287061	12287219	+	CDC123	NM_006023
1745	chr2	64608238	64608395	+	HSPC159	NM_014181
1746	chr1	231528851	231529008	+	EGLN1	NM_022051
1747	chr11	103235050	103235206	+	DYNC2H1	NM_001080463
1748	chr13	114491541	114491696	+	FAM70B	NM_182614
1749	chr7	40415758	40415912	+	C7orf10	NM_024728
1750	chr2	110265797	110265950	+	SH3RF3	NM_001099289
1751	chr3	186539376	186539527	+	RFC4	NM_181573
1752	chr8	22462640	22462790	+	KIAA1967	NM_021174
1753	chr20	5994383	5994533	+	CRLS1	NM_001127458
1754	chr11	20837098	20837248	+	NELL1	NM_006157
1755	chr7	153641173	153641322	+	DPP6	NM_001039350
1756	chr7	129129450	129129599	+	FAM40B	NM_020704
1757	chr5	32535787	32535936	+	SUB1	NM_006713
1758	chr13	33755041	33755190	+	STARD13	NM_178007
1759	chr3	50505816	50505964	+	CACNA2D2	NM_006030
1760	chr17	73169203	73169351	+	SUMO2	NM_006937
1761	chr5	31900692	31900838	+	PDZD2	NM_178140
1762	chr6	157639012	157639154	+	C6orf35	NM_018452
1763	chr15	57436391	57436533	+	TCF12	NM_207038
1764	chr9	140183759	140183900	+	C9orf167	NM_017723
1765	chr9	139304001	139304142	+	SDCCAG3	NM_001039707
1766	chr4	174638961	174639101	+	MORF4	NM_006792
1767	chr4	19530041	19530180	+	SLIT2	NM_004787
1768	chr13	35015044	35015183	+	RFC3	NM_181558
1769	chr3	62709509	62709646	+	CADPS	NM_003716
1770	chr3	19641359	19641493	+	KCNH8	NM_144633
1771	chr20	31214026	31214160	+	LOC284805	NR_026959
1772	chr17	4820796	4820929	+	CHRNE	NM_000080
1773	chr12	133115710	133115843	+	FBRSL1	NM_001142641
1774	chr9	126974584	126974716	+	NEK6	NM_001166167
1775	chr8	146029560	146029692	+	ZNF517	NM_213605
1776	chr20	44485621	44485752	+	ACOT8	NM_005469
1777	chr2	85333787	85333916	+	TCF7L1	NM_031283
1778	chr17	18058931	18059060	+	MYO15A	NM_016239
1779	chr15	40379358	40379487	+	BMF	NM_001003942
1780	chr8	102122024	102122152	+	ZNF706	NM_001042511
1781	chr10	21906243	21906371	+	MLLT10	NM_001009569
1782	chr9	90474009	90474136	+	C9orf79	NM_178828
1783	chr11	61640464	61640591	+	FADS3	NM_021727
1784	chr3	113138135	113138261	+	WDR52	NM_018338
1785	chr13	96205938	96206064	+	CLDN10	NM_006984
1786	chr7	44360935	44361059	+	CAMK2B	NM_001220
1787	chr22	25801938	25802062	+	LRP5L	NM_001135772
1788	chr17	8925951	8926075	+	NTN1	NM_004822
1789	chr17	2239586	2239710	+	TSR1	NM_018128
1790	chr16	31103787	31103911	+	VKORC1	NM_024006
1791	chr5	149538286	149538409	+	PDGFRB	NM_002609
1792	chr17	77087766	77087889	+	HRNBP3	NM_001082575
1793	chr7	96106062	96106184	+	SLC25A13	NM_014251
1794	chr3	13656512	13656634	+	FBLN2	NM_001165035
1795	chr10	100167416	100167538	+	PYROXD2	NM_032709
1796	chr1	5920411	5920533	+	NPHP4	NM_015102
1797	chr11	3191465	3191586	+	OSBPL5	NM_001144063
1798	chr1	245764903	245765022	+	KIF26B	NM_018012
1799	chr17	79386390	79386508	+	BAHCC1	NM_001080519
1800	chr9	8872456	8872573	+	PTPRD	NM_002839
1801	chr5	101094158	101094274	+	SLCO4C1	NM_180991
1802	chr3	133557127	133557243	+	RAB6B	NM_016577
1803	chr11	60500618	60500734	+	MS4A8B	NM_031457
1804	chr3	131298207	131298322	+	CPNE4	NM_130808
1805	chr6	531941	532054	+	EXOC2	NM_018303
1806	chr1	7085805	7085918	+	CAMTA1	NM_015215
1807	chr7	81213394	81213506	+	HGF	NM_000601
1808	chr12	1909696	1909808	+	CACNA2D4	NM_172364
1809	chr17	77315731	77315842	+	HRNBP3	NM_001082575
1810	chr16	84605701	84605812	+	COTL1	NM_021149
1811	chr8	134126180	134126290	+	TG	NM_003235
1812	chr6	36685826	36685936	+	CPNE5	NM_020939
1813	chr14	103595948	103596058	+	TNFAIP2	NM_006291
1814	chr2	45372139	45372248	+	SIX2	NM_016932
1815	chr3	172230616	172230724	+	TNFSF10	NM_003810
1816	chr22	38437408	38437515	+	PICK1	NM_012407
1817	chr2	236715112	236715219	+	AGAP1	NM_001037131
1818	chr17	17745634	17745740	+	TOM1L2	NM_001033551
1819	chr11	71652725	71652831	+	RNF121	NM_018320
1820	chr1	210425501	210425607	+	SERTAD4	NM_019605
1821	chr8	118812492	118812597	+	EXT1	NM_000127
1822	chr7	42637590	42637695	+	C7orf25	NM_024054
1823	chr2	40020974	40021079	+	THUMPD2	NM_025264
1824	chr14	67042884	67042989	+	GPHN	NM_001024218
1825	chr22	25851487	25851591	+	LRP5L	NM_001135772
1826	chr18	39353834	39353938	+	PIK3C3	NM_002647
1827	chr15	72767931	72768035	+	ARIH1	NM_005744
1828	chr14	102380923	102381027	+	PPP2R5C	NM_002719
1829	chr2	126166631	126166734	+	CNTNAP5	NM_130773
1830	chr2	1465382	1465485	+	TPO	NM_175722
1831	chr14	51144855	51144958	+	SAV1	NM_021818
1832	chr4	154483473	154483575	+	KIAA0922	NM_001131007
1833	chr7	157060676	157060777	+	UBE3C	NM_014671
1834	chr6	38255261	38255362	+	BTBD9	NM_152733
1835	chr3	27209309	27209410	+	NEK10	NM_199347
1836	chr9	125995171	125995271	+	STRBP	NM_018387
1837	chr2	237544322	237544422	+	CXCR7	NM_020311
1838	chr12	130949819	130949919	+	RIMBP2	NM_015347
1839	chr10	90167949	90168049	+	RNLS	NM_001031709
1840	chr2	163008621	163008840	+	GCG	NM_002054
1841	chr6	147519266	147519547	+	STXBP5	NM_139244
1842	chr10	88720560	88720782	+	SNCG	NM_003087
1843	chr8	26790335	26790534	+	ADRA1A	NM_000680
1844	chr8	59680451	59680649	+	TOX	NM_014729
1845	chr1	27879212	27879410	+	AHDC1	NM_001029882
1846	chr10	18861982	18862179	+	NSUN6	NM_182543
1847	chr9	98635172	98635368	+	C9orf130	NR_023389
1848	chr9	66500624	66500820	+	LOC442421	NR_024496
1849	chr6	109544459	109544652	+	C6orf182	NM_173830
1850	chr22	38395039	38395232	+	SOX10	NM_006941
1851	chr19	37288371	37288560	+	ZNF790	NM_206894
1852	chr5	165965200	165965379	+	ODZ2	NM_001122679
1853	chr3	47634758	47634936	+	SMARCC1	NM_003074
1854	chr2	220078313	220078491	+	ABCB6	NM_005689
1855	chr19	39209348	39209526	+	ACTN4	NM_004924
1856	chr12	65904324	65904502	+	MSRB3	NM_198080
1857	chr22	27381672	27381849	+	MIAT	NR_003491
1858	chr8	56891271	56891447	+	LYN	NM_001111097
1859	chr2	189369149	189369325	+	GULP1	NM_016315
1860	chr13	45992048	45992224	+	SLC25A30	NM_001010875
1861	chr5	153849482	153849657	+	HAND1	NM_004821
1862	chr6	158174636	158174809	+	SNX9	NM_016224
1863	chr5	178980149	178980322	+	RUFY1	NM_025158
1864	chr1	160072545	160072718	+	IGSF8	NM_052868
1865	chrUn_gl000220	145724	145896	+	---
1866	chr20	35466215	35466387	+	C20orf117	NM_080627
1867	chr4	157781632	157781803	+	PDGFC	NM_016205
1868	chr15	81575475	81575643	+	IL16	NM_172217
1869	chr20	56408573	56408740	+	PMEPA1	NM_199171
1870	chr16	57182631	57182797	+	CPNE2	NM_152727
1871	chr1	158239613	158239778	+	CD1A	NM_001763
1872	chr5	139072864	139073028	+	CXXC5	NM_016463
1873	chr19	8050744	8050908	+	ELAVL1	NM_001419
1874	chr22	21993734	21993897	+	CCDC116	NM_152612
1875	chr2	237069317	237069480	+	GBX2	NM_001485
1876	chr16	684320	684483	+	C16orf13	NM_001040165
1877	chr20	53210689	53210851	+	DOK5	NM_018431
1878	chr2	201768679	201768841	+	NIF3L1	NM_001142356
1879	chr7	56942220	56942381	+	ZNF479	NM_033273
1880	chr6	64967576	64967736	+	EYS	NM_001142800
1881	chr5	173178315	173178475	+	BOD1	NM_001159651
1882	chr15	84511732	84511892	+	ADAMTSL3	NM_207517
1883	chr11	70862656	70862816	+	SHANK2	NM_012309
1884	chr9	129486113	129486272	+	LMX1B	NM_002316
1885	chr19	17160763	17160922	+	HAUS8	NM_033417
1886	chr12	133212249	133212408	+	POLE	NM_006231
1887	chr12	19335254	19335413	+	PLEKHA5	NR_026568
1888	chr6	146673447	146673603	+	GRM1	NM_001114329
1889	chr5	159776169	159776324	+	C1QTNF2	NM_031908
1890	chr11	75211040	75211195	+	GDPD5	NM_030792
1891	chr9	128863370	128863524	+	PBX3	NM_001134778
1892	chr11	119943997	119944151	+	TRIM29	NM_012101
1893	chr11	70386979	70387133	+	SHANK2	NM_133266
1894	chr10	101190891	101191045	+	GOT1	NM_002079
1895	chr2	233309708	233309861	+	ALPI	NM_001631
1896	chr17	78070532	78070685	+	CCDC40	NM_017950
1897	chr14	89923517	89923670	+	FOXN3	NM_001085471
1898	chr9	135988651	135988802	+	RALGDS	NM_006266
1899	chr13	114854367	114854518	+	RASA3	NM_007368
1900	chr11	62693395	62693546	+	CHRM1	NM_000738
1901	chr1	203875037	203875188	+	SNRPE	NM_003094
1902	chr1	202154273	202154424	+	PTPRV	NR_002930
1903	chr2	169519307	169519456	+	LASS6	NM_203463
1904	chr18	12008891	12009040	+	IMPA2	NM_014214
1905	chr16	68445082	68445231	+	SMPD3	NM_018667
1906	chr4	164639335	164639483	+	1-Mar	NM_001166373
1907	chr3	113961811	113961959	+	ZNF80	NM_007136
1908	chr12	1125480	1125628	+	ERC1	NM_178039
1909	chr2	207621786	207621933	+	MDH1B	NM_001039845
1910	chr9	131399268	131399414	+	WDR34	NM_052844
1911	chr8	77239977	77240123	+	LOC100192378	NR_024360
1912	chr13	78492507	78492653	+	EDNRB	NM_003991
1913	chr10	61838905	61839050	+	ANK3	NM_001149
1914	chr6	107860022	107860166	+	SOBP	NM_018013
1915	chr12	628498	628642	+	B4GALNT3	NM_173593
1916	chr17	79408144	79408285	+	BAHCC1	NM_001080519
1917	chr17	17917094	17917235	+	LRRC48	NM_001130090
1918	chr15	33877165	33877305	+	RYR3	NM_001036
1919	chr1	7160661	7160801	+	CAMTA1	NM_015215
1920	chr9	111542551	111542690	+	ACTL7B	NM_006686
1921	chr16	33913248	33913387	+	UBE2MP1	NR_002837
1922	chr9	112634050	112634188	+	PALM2	NM_053016
1923	chr6	162457674	162457812	+	PARK2	NM_004562
1924	chr2	10979411	10979549	+	PDIA6	NM_005742
1925	chr19	45540465	45540598	+	RELB	NM_006509
1926	chr18	42643849	42643982	+	SETBP1	NM_015559
1927	chr4	1273013	1273145	+	MAEA	NM_001017405
1928	chr17	38677226	38677358	+	TNS4	NM_032865
1929	chr12	60652220	60652352	+	SLC16A7	NM_004731
1930	chr6	75915964	75916095	+	COL12A1	NM_080645
1931	chr3	81370627	81370758	+	GBE1	NM_000158
1932	chr2	127315751	127315882	+	GYPC	NM_016815
1933	chr1	75928212	75928343	+	SLC44A5	NM_152697
1934	chr11	63618832	63618962	+	MARK2	NM_004954
1935	chr3	36475994	36476122	+	STAC	NM_003149
1936	chrY	6467840	6467967	+	LOC100101118	NR_003591
1937	chr9	140276227	140276354	+	EXD3	NM_017820
1938	chr1	162693875	162694002	+	DDR2	NM_006182
1939	chr7	100813323	100813449	+	C7orf52	NM_198571
1940	chr12	8717302	8717427	+	CLEC4E	NM_014358
1941	chr19	1050935	1051059	+	ABCA7	NM_019112
1942	chr17	28433335	28433459	+	EFCAB5	NM_198529
1943	chr1	231060805	231060929	+	TTC13	NM_024525
1944	chr7	132219142	132219265	+	PLXNA4	NM_181775
1945	chr1	149858770	149858892	+	HIST2H2AC	NM_003517
1946	chr9	125728013	125728134	+	RABGAP1	NM_012197
1947	chr19	36228670	36228791	+	MLL4	NM_014727
1948	chr6	43751655	43751775	+	VEGFA	NM_001025369
1949	chr20	59887897	59888017	+	CDH4	NM_001794
1950	chr7	123339833	123339952	+	WASL	NM_003941
1951	chr5	177569885	177570004	+	RMND5B	NM_022762
1952	chr11	8704741	8704860	+	RPL27A	NM_000990
1953	chr8	66709231	66709348	+	PDE7A	NM_002604
1954	chr5	138913201	138913318	+	UBE2D2	NM_003339
1955	chr17	21208411	21208528	+	MAP2K3	NM_002756
1956	chr11	134274494	134274611	+	B3GAT1	NM_054025
1957	chr19	6062250	6062366	+	RFX2	NM_000635
1958	chr12	98765507	98765623	+	LOC100128191	NR_027157
1959	chr10	100027694	100027806	+	LOXL4	NM_032211
1960	chr22	37958366	37958477	+	CDC42EP1	NM_152243
1961	chr17	73636412	73636523	+	LOC643008	NR_028439
1962	chr9	95500227	95500337	+	BICD2	NM_015250
1963	chr16	89381994	89382104	+	ANKRD11	NM_013275
1964	chr6	48933365	48933474	+	MUT	NM_000255
1965	chr5	95150399	95150508	+	GLRX	NM_002064
1966	chr10	45480126	45480235	+	RASSF4	NM_032023
1967	chr17	39455296	39455403	+	KRTAP17-1	NM_031964
1968	chr16	3071792	3071899	+	TNFRSF12A	NM_016639
1969	chr12	121962778	121962885	+	KDM2B	NM_001005366
1970	chr11	70218365	70218472	+	PPFIA1	NM_177423
1971	chr3	9489899	9490005	+	SETD5	NM_001080517
1972	chr20	16440756	16440862	+	KIF16B	NM_024704
1973	chr2	97463033	97463139	+	CNNM4	NM_020184
1974	chr11	126339783	126339889	+	KIRREL3	NM_001161707
1975	chr10	99189245	99189351	+	PGAM1	NM_002629
1976	chr1	38027132	38027238	+	DNALI1	NM_003462
1977	chr6	135147035	135147139	+	ALDH8A1	NM_170771
1978	chr5	138220800	138220904	+	CTNNA1	NM_001903
1979	chr11	64453195	64453299	+	NRXN2	NM_015080
1980	chr1	65173511	65173615	+	CACHD1	NM_020925
1981	chr16	29801612	29801715	+	KIF22	NM_007317
1982	chr11	3175274	3175376	+	OSBPL5	NM_001144063
1983	chr1	143908243	143908345	+	FAM72D	NM_207418
1984	chr8	28453932	28454033	+	FZD3	NM_017412
1985	chr22	47268652	47268753	+	TBC1D22A	NM_014346
1986	chrX	129237854	129237954	+	ELF4	NM_001421
1987	chr7	129614147	129614247	+	UBE2H	NM_003344
1988	chr18	34338491	34338591	+	FHOD3	NM_025135
1989	chr17	48665372	48665472	+	CACNA1G	NM_198397
1990	chr10	84655143	84655243	+	NRG3	NM_001165973
1991	chr12	116778224	116778323	+	MED13L	NM_015335

## Sheet: 786-O ChIP-Seq
HIF-2α binding sites in 786O
The closest genes were annotated by using CisGenome aligning to hg18.
#seq_id	chromosome	start	end	strand	annotation	accession no.
1	chr5	1621519	1622125	+	AYTL2	NM_024830
2	chr8	123841500	123842084	+	ZHX2	NM_014943
3	chr9	113843563	113844324	+	SUSD1	NM_022486
4	chr22	34976334	34976669	+	APOL1	NM_145343
5	chr8	134297894	134298523	+	WISP1	NM_080838
6	chr1	8194609	8195161	+	RERE	NM_001042682
7	chr10	73751829	73752324	+	DNAJB12	NM_001002762
8	chr13	109456635	109457186	+	COL4A1	NM_001845
9	chr8	95522393	95522716	+	RAD54B	NM_012415
10	chr20	45188254	45188695	+	EYA2	NM_172112
11	chr8	68899625	68899986	+	CPA6	NM_020361
12	chr11	68943538	68943997	+	MYEOV	NM_138768
13	chr9	138803148	138803949	+	TMEM141	NM_032928
14	chr8	134456867	134457408	+	NDRG1	NM_006096
15	chr9	120133754	120134157	+	TLR4	NM_138554
16	chr9	85975187	85975585	+	SLC28A3	NM_022127
17	chr6	167291797	167292068	+	RNASET2	NM_003730
18	chr9	83392936	83393258	+	TLE1	NM_005077
19	chr20	56674109	56674449	+	STX16	NM_001001433
20	chr10	14479021	14479529	+	FRMD4A	NM_018027
21	chr2	70677258	70677792	+	TGFA	NM_003236
22	chr1	15555333	15555786	+	EFHD2	NM_024329
23	chr10	78934704	78935089	+	KCNMA1	NM_002247
24	chr19	2038160	2038482	+	MOBKL2A	NM_130807
25	chr9	120786395	120786731	+	DBC1	NM_014618
26	chr5	90612046	90612548	+	ARRDC3	NM_020801
27	chr9	92737348	92737625	+	SYK	NM_003177
28	chr17	76480403	76480763	+	KIAA1303	NM_020761
29	chr6	12652063	12652443	+	PHACTR1	NM_030948
30	chr10	44797466	44797958	+	RASSF4	NM_032023
31	chr20	53033607	53033930	+	DOK5	NM_018431
32	chr12	99550994	99551349	+	GAS2L3	NM_174942
33	chr9	16237212	16237646	+	BNC2	NM_017637
34	chr7	156890474	156890750	+	DNAJB6	NM_058246
35	chr5	149978536	149978996	+	SYNPO	NM_007286
36	chr7	139972611	139972988	+	DENND2A	NM_015689
37	chr15	83259213	83259575	+	SLC28A1	NM_004213
38	chr5	10604379	10604768	+	ROPN1L	NM_031916
39	chr3	191766922	191767348	+	IL1RAP	NM_134470
40	chr3	163909405	163909731	+	C3orf57	NM_001040100
41	chr16	80077054	80077342	+	CMIP	NM_198390
42	chr6	11501245	11501629	+	NEDD9	NM_006403
43	chr13	99022457	99022813	+	TM9SF2	NM_004800
44	chr22	38687428	38687723	+	GRAP2	NM_004810
45	chr8	134401911	134402339	+	NDRG1	NM_006096
46	chr2	28485726	28486083	+	FOSL2	NM_005253
47	chr5	135421898	135422465	+	TGFBI	NM_000358
48	chr1	166987950	166988355	+	DPT	NM_001937
49	chr10	64013820	64014328	+	ZNF365	NM_199452
50	chr22	29288297	29288755	+	GAL3ST1	NM_004861
51	chr3	96558450	96558807	+	NSUN3	NM_022072
52	chr1	43179181	43179650	+	SLC2A1	NM_006516
53	chr7	2646604	2647058	+	TTYH3	NM_025250
54	chr10	29689435	29689707	+	LYZL1	NM_032517
55	chr15	61036435	61036877	+	TPM1	NM_000366
56	chr16	77760564	77760987	+	WWOX	NM_016373
57	chr2	85027093	85027455	+	KCMF1	NM_020122
58	chr1	44059797	44060214	+	ST3GAL3	NM_174965
59	chr5	149979197	149979586	+	SYNPO	NM_007286
60	chr4	1065943	1066293	+	LOC285498	NM_194439
61	chr8	82268797	82269145	+	PAG1	NM_018440
62	chr12	32354651	32354923	+	BICD1	NM_001003398
63	chr16	14365737	14366211	+	PARN	NM_002582
64	chr5	1608440	1608891	+	AYTL2	NM_024830
65	chr9	19151753	19152108	+	ADFP	NM_001122
66	chr2	10388664	10388995	+	HPCAL1	NM_134421
67	chr7	45984407	45984768	+	IGFBP3	NM_000598
68	chr8	55020117	55020406	+	RGS20	NM_003702
69	chr3	178500685	178501204	+	TBL1XR1	NM_024665
70	chr9	93597910	93598286	+	ROR2	NM_004560
71	chr14	68163503	68163832	+	RAD51L1	NM_133509
72	chr8	126525015	126525238	+	TRIB1	NM_025195
73	chr5	106729204	106729645	+	EFNA5	NM_001962
74	chr16	29984181	29984515	+	ALDOA	NM_184043
75	chr11	10286193	10286508	+	ADM	NM_001124
76	chr10	6381246	6381555	+	PFKFB3	NM_004566
77	chr19	10720660	10721097	+	DNM2	NM_001005360
78	chr9	138811441	138811659	+	KIAA1984	NM_001039374
79	chr20	53167405	53167743	+	DOK5	NM_018431
80	chr15	88509899	88510356	+	SEMA4B	NM_020210
81	chr16	86451769	86452150	+	SLC7A5	NM_003486
82	chr3	195795408	195795783	+	TMEM44	NM_001011655
83	chr3	188708391	188708720	+	RTP4	NM_022147
84	chr10	29478969	29479286	+	LYZL1	NM_032517
85	chr3	39169155	39169455	+	AXUD1	NM_033027
86	chr17	10214116	10214395	+	MYH13	NM_003802
87	chr10	73690682	73691033	+	DDIT4	NM_019058
88	chr5	142536968	142537453	+	ARHGAP26	NM_015071
89	chr15	61441525	61441858	+	CA12	NM_001218
90	chr11	115317379	115317686	+	IGSF4	NM_014333
91	chr1	8073729	8073970	+	ERRFI1	NM_018948
92	chr3	173725603	173726013	+	TNFSF10	NM_003810
93	chr6	166024308	166024605	+	PDE10A	NM_006661
94	chr14	92701356	92701577	+	MOAP1	NM_022151
95	chr6	44086559	44086952	+	MGC45491	NM_153246
96	chr1	232815063	232815449	+	IRF2BP2	NM_001077397
97	chr1	8184809	8185160	+	RERE	NM_001042682
98	chr2	136720215	136720606	+	CXCR4	NM_003467
99	chr3	150425669	150426034	+	CP	NM_000096
100	chr9	126498747	126499014	+	NR6A1	NM_001489
101	chrX	135662678	135662942	+	ARHGEF6	NM_004840
102	chr5	90613075	90613400	+	ARRDC3	NM_020801
103	chr1	115523490	115523905	+	TSPAN2	NM_005725
104	chr1	154147909	154148171	+	RIT1	NM_006912
105	chr7	20247530	20247980	+	7A5	NM_182762
106	chr15	61451636	61451938	+	CA12	NM_001218
107	chr19	44158983	44159258	+	FBXO17	NM_024907
108	chr15	65223978	65224301	+	SMAD3	NM_005902
109	chr7	151015665	151015994	+	PRKAG2	NM_001040633
110	chr10	73749712	73750022	+	DNAJB12	NM_001002762
111	chr10	3079346	3079622	+	PFKP	NM_002627
112	chr2	34756226	34756485	+	FAM98A	NM_015475
113	chr1	85845403	85845878	+	CYR61	NM_001554
114	chr2	237436500	237436788	+	COPS8	NM_006710
115	chr2	34755916	34756201	+	FAM98A	NM_015475
116	chr7	115939214	115939669	+	CAV2	NM_001233
117	chr2	134292252	134292633	+	FLJ34870	NM_207481
118	chr2	74821360	74821661	+	SEMA4F	NM_004263
119	chr3	173340981	173341264	+	FNDC3B	NM_022763
120	chr20	319672	319914	+	TRIB3	NM_021158
121	chr2	234765083	234765553	+	SPP2	NM_006944
122	chr15	70306115	70306426	+	PKM2	NM_002654
123	chr8	129257985	129258314	+	TMEM75	NM_001037234
124	chr13	111734477	111734750	+	SOX1	NM_005986
125	chr2	177185773	177186017	+	MTX2	NM_006554
126	chr12	121247943	121248187	+	LRRC43	NM_152759
127	chr1	228769332	228769538	+	COG2	NM_007357
128	chr11	558463	558802	+	RASSF7	NM_003475
129	chr10	3499629	3499953	+	PITRM1	NM_014889
130	chr8	70718790	70719099	+	SULF1	NM_015170
131	chr2	72285208	72285431	+	CYP26B1	NM_019885
132	chr12	44781581	44781925	+	SLC38A1	NM_030674
133	chr3	4995785	4996082	+	BHLHB2	NM_003670
134	chr6	43743753	43744121	+	C6orf206	NM_152732
135	chr19	2442394	2442719	+	GADD45B	NM_015675
136	chr3	5003615	5003855	+	BHLHB2	NM_003670
137	chr5	1011712	1012354	+	TRIP13	NM_004237
138	chr13	109319870	109320175	+	IRS2	NM_003749
139	chr12	91471391	91471709	+	CLLU1	NM_001025233
140	chr2	234273582	234273819	+	UGT1A6	NM_001072
141	chr1	210725874	210726098	+	NENF	NM_013349
142	chr10	79250166	79250536	+	DLG5	NM_004747
143	chr6	11729336	11729666	+	C6orf105	NM_032744
144	chr17	9252504	9252827	+	STX8	NM_004853
145	chr5	159591391	159591653	+	FABP6	NM_001445
146	chr8	134438429	134438636	+	NDRG1	NM_006096
147	chr3	156086902	156087244	+	MME	NM_000902
148	chr19	4919465	4919796	+	JMJD2B	NM_015015
149	chr2	54710558	54710883	+	SPTBN1	NM_178313
150	chr2	207967780	207968071	+	CREB1	NM_004379
151	chr17	42934698	42934988	+	NPEPPS	NM_006310
152	chr1	203741715	203741981	+	PCTK3	NM_002596
153	chr17	35722117	35722427	+	RARA	NM_000964
154	chr4	22580060	22580342	+	GBA3	NM_020973
155	chr1	97622460	97622715	+	DPYD	NM_000110
156	chr10	73726963	73727445	+	DDIT4	NM_019058
157	chr10	17068488	17068861	+	CUBN	NM_001081
158	chr7	100647925	100648163	+	ZNHIT1	NM_006349
159	chr2	145133726	145133958	+	ZFHX1B	NM_014795
160	chr1	231561772	231562175	+	KIAA1804	NM_032435
161	chr1	41737082	41737465	+	HIVEP3	NM_024503
162	chr5	172814788	172815090	+	STC2	NM_003714
163	chr5	172228149	172228420	+	ERGIC1	NM_001031711
164	chr19	46565683	46565927	+	MGC4093	NM_030578
165	chr3	54765569	54765893	+	CACNA2D3	NM_018398
166	chr9	123360085	123360390	+	DAB2IP	NM_032552
167	chr8	128958207	128958452	+	TMEM75	NM_001037234
168	chr22	28922073	28922440	+	HORMAD2	NM_152510
169	chr17	40405695	40406039	+	C1QL1	NM_006688
170	chr9	138592282	138592607	+	NOTCH1	NM_017617
171	chr10	97266521	97266761	+	SORBS1	NM_015385
172	chrX	35371041	35371259	+	CXorf22	NM_152632
173	chr20	33668806	33669016	+	SPAG4	NM_003116
174	chr22	17369864	17370306	+	DGCR2	NM_005137
175	chr20	48726024	48726349	+	C20orf175	NM_080829
176	chr1	94966094	94966374	+	SLC44A3	NM_152369
177	chr1	27741541	27741814	+	AHDC1	NM_001029882
178	chr7	127882889	127883145	+	HIG2	NM_013332
179	chr4	129527687	129528061	+	PGRMC2	NM_006320
180	chr3	124179582	124179929	+	SEMA5B	NM_001031702
181	chr6	107285653	107285961	+	QRSL1	NM_018292
182	chr20	48215910	48216173	+	Kua	NM_199129
183	chr17	61702262	61702521	+	PRKCA	NM_002737
184	chr3	106604124	106604381	+	ALCAM	NM_001627
185	chr10	14864736	14864956	+	FAM107B	NM_031453
186	chr5	149864627	149864841	+	NDST1	NM_001543
187	chr17	33696096	33696398	+	MRPL45	NM_032351
188	chr5	149833942	149834227	+	RPS14	NM_001025070
189	chr2	171439197	171439481	+	GAD1	NM_000817
190	chr21	46063366	46063570	+	PCBP3	NM_020528
191	chr22	48305500	48305887	+	FLJ44385	NM_207478
192	chr7	55734168	55734441	+	FKBP9L	NM_182827
193	chr7	116133959	116134160	+	MET	NM_000245
194	chr16	11610857	11611169	+	LITAF	NM_004862
195	chr9	89177262	89177556	+	DAPK1	NM_004938
196	chr16	69306638	69306869	+	VAC14	NM_018052
197	chr3	125994669	125994886	+	ITGB5	NM_002213
198	chr3	4433688	4433902	+	SUMF1	NM_182760
199	chr8	131345599	131345986	+	DDEF1	NM_018482
200	chr10	25391389	25391718	+	THNSL1	NM_024838
201	chr17	58327226	58327504	+	RNF190	NM_152598
202	chr21	44492317	44492557	+	DNMT3L	NM_013369
203	chr21	39724341	39724579	+	C21orf13	NM_152505
204	chr14	79065168	79065370	+	NRXN3	NM_138970
205	chr22	35054614	35055036	+	MYH9	NM_002473
206	chr2	74945982	74946342	+	HK2	NM_000189
207	chr2	28584670	28585003	+	PLB1	NM_153021
208	chr1	15176384	15176651	+	KIAA1026	NM_001017999
209	chr17	72763145	72763410	+	SEC14L1	NM_001039573
210	chr5	115907221	115907453	+	SEMA6A	NM_020796
211	chr8	142881576	142881793	+	FLJ43860	NM_207414
212	chr5	316410	316806	+	SDHA	NM_004168
213	chr14	93249198	93249568	+	PRIMA1	NM_178013
214	chr2	227264051	227264413	+	IRS1	NM_005544
215	chr14	33574602	33574879	+	EGLN3	NM_022073
216	chr10	36124136	36124413	+	FZD8	NM_031866
217	chr16	83234278	83234527	+	C16orf44	NM_024731
218	chr19	57930502	57930745	+	ZNF611	NM_030972
219	chr5	131629238	131629446	+	PDLIM4	NM_003687
220	chr1	116464942	116465328	+	C1orf161	NM_152367
221	chr12	119396824	119397169	+	DYNLL1	NM_001037494
222	chr7	100547417	100547758	+	SERPINE1	NM_000602
223	chr14	33477286	33477603	+	EGLN3	NM_022073
224	chr8	28279250	28279556	+	ZNF395	NM_018660
225	chr10	95187102	95187313	+	FER1L3	NM_013451
226	chr10	85921746	85921956	+	C10orf99	NM_207373
227	chr3	59570808	59571007	+	FHIT	NM_002012
228	chr3	185063022	185063356	+	PARL	NM_001037639
229	chr2	69814855	69815184	+	ANXA4	NM_001153
230	chr3	85721095	85721376	+	IGSF4D	NM_153184
231	chr11	1808503	1808777	+	SYT8	NM_138567
232	chr9	93225398	93225640	+	NFIL3	NM_005384
233	chr9	131545375	131545592	+	PTGES	NM_004878
234	chr5	172218416	172218820	+	ERGIC1	NM_001031711
235	chr6	112896277	112896538	+	LOC442247	NM_001013734
236	chr2	224389261	224389500	+	AP1S3	NM_001039569
237	chr8	142881823	142882023	+	FLJ43860	NM_207414
238	chr20	56631317	56631642	+	STX16	NM_001001433
239	chr8	23269534	23269848	+	LOXL2	NM_002318
240	chr9	92410328	92410598	+	DIRAS2	NM_017594
241	chr15	44521760	44522029	+	SQRDL	NM_021199
242	chr20	19809253	19809520	+	RIN2	NM_018993
243	chr7	46563581	46563831	+	IGFBP3	NM_000598
244	chr5	116127717	116127936	+	SEMA6A	NM_020796
245	chr5	55610102	55610313	+	ANKRD55	NM_024669
246	chr8	141216645	141216847	+	NIBP	NM_031466
247	chr15	99974290	99974490	+	TM2D3	NM_025141
248	chr7	55002638	55002867	+	EGFR	NM_201283
249	chr6	11538262	11538566	+	NEDD9	NM_006403
250	chr22	25276475	25276770	+	TPST2	NM_001008566
251	chr11	57427877	57428164	+	CTNND1	NM_001331
252	chr8	143778257	143778538	+	LY6K	NM_017527
253	chr5	9674737	9675008	+	TAS2R1	NM_019599
254	chr7	151040073	151040313	+	PRKAG2	NM_001040633
255	chr10	75202613	75202851	+	FUT11	NM_173540
256	chrX	144770906	144771122	+	CXorf1	NM_004709
257	chr3	14468883	14469084	+	SLC6A6	NM_003043
258	chr2	235597619	235597970	+	SH3BP4	NM_014521
259	chr6	90035252	90035590	+	GABRR2	NM_002043
260	chr8	123838523	123838828	+	ZHX2	NM_014943
261	chr3	135535072	135535374	+	AMOTL2	NM_016201
262	chr1	59917083	59917371	+	FLJ10986	NM_018291
263	chr7	149048678	149048951	+	KRBA1	NM_032534
264	chr1	67453205	67453460	+	IL23R	NM_144701
265	chr10	126415310	126415554	+	FAM53B	NM_014661
266	chr22	37978131	37978360	+	PDGFB	NM_002608
267	chr6	167461613	167461833	+	CCR6	NM_004367
268	chr1	109972219	109972438	+	AMPD2	NM_203404
269	chr7	24793253	24793467	+	OSBPL3	NM_015550
270	chr10	68265881	68266084	+	CTNNA3	NM_013266
271	chr8	48734849	48735170	+	CEBPD	NM_005195
272	chr1	65386812	65387052	+	AK3L2	NM_001002921
273	chr5	167661744	167661960	+	WWC1	NM_015238
274	chr8	128963486	128963697	+	TMEM75	NM_001037234
275	chr19	4328294	4328502	+	SH3GL1	NM_003025
276	chr8	28314499	28314701	+	ZNF395	NM_018660
277	chr11	34083721	34083917	+	NAT10	NM_024662
278	chr11	125538250	125538635	+	RPUSD4	NM_032795
279	chr8	143472940	143473288	+	TSNARE1	NM_145003
280	chr10	14550135	14550456	+	FAM107B	NM_031453
281	chr1	44041898	44042193	+	ST3GAL3	NM_174965
282	chr8	127202515	127202790	+	FAM84B	NM_174911
283	chr16	83610150	83610415	+	ZDHHC7	NM_017740
284	chr2	234951043	234951303	+	ARL4C	NM_005737
285	chr12	28188286	28188535	+	CCDC91	NM_018318
286	chr19	52165983	52166200	+	GRLF1	NM_004491
287	chr9	113763079	113763452	+	UGCG	NM_003358
288	chr7	41579197	41579501	+	INHBA	NM_002192
289	chr12	50798823	50799104	+	C12orf44	NM_021934
290	chr5	123229391	123229661	+	CSNK1G3	NM_004384
291	chr17	53307709	53307968	+	CUEDC1	NM_017949
292	chr10	6361506	6361713	+	PFKFB3	NM_004566
293	chr3	130858315	130858521	+	TMCC1	NM_015008
294	chr1	25768274	25768472	+	LDLRAP1	NM_015627
295	chr22	45506202	45506386	+	CERK	NM_022766
296	chr21	43845153	43845327	+	HSF2BP	NM_007031
297	chr7	55221433	55221764	+	EGFR	NM_005228
298	chr5	1620663	1620934	+	AYTL2	NM_024830
299	chr8	96883276	96883538	+	GDF6	NM_001001557
300	chr9	672909	673134	+	ANKRD15	NM_015158
301	chr8	23258909	23259132	+	LOXL2	NM_002318
302	chr6	45773486	45773684	+	RUNX2	NM_004348
303	chr3	100860617	100860815	+	COL8A1	NM_001850
304	chr15	65155889	65156087	+	SMAD3	NM_005902
305	chr19	6552691	6553022	+	CD70	NM_001252
306	chr10	31033567	31033873	+	LYZL2	NM_183058
307	chr15	99971223	99971528	+	TM2D3	NM_025141
308	chr3	147361711	147362004	+	PLOD2	NM_000935
309	chr5	124025082	124025353	+	ZNF608	NM_020747
310	chr4	2908669	2908925	+	C4orf9	NM_003703
311	chr14	88962107	88962318	+	CHES1	NM_005197
312	chr5	4855336	4855534	+	ADAMTS16	NM_139056
313	chr10	43823833	43824011	+	ZNF32	NM_006973
314	chr5	14459688	14460016	+	TRIO	NM_007118
315	chr11	18372456	18372780	+	LDHA	NM_005566
316	chr14	99070993	99071284	+	CCNK	NM_003858
317	chr12	57557425	57557696	+	LRIG3	NM_153377
318	chr12	123888738	123888986	+	SCARB1	NM_005505
319	chr18	21571730	21571971	+	SS18	NM_001007559
320	chr16	27389673	27389886	+	GTF3C1	NM_001520
321	chr16	34836738	34836945	+	LOC649159	NM_001040069
322	chr8	131345317	131345523	+	DDEF1	NM_018482
323	chr3	171927131	171927335	+	SLC7A14	NM_020949
324	chrX	22293681	22293879	+	ZNF645	NM_152577
325	chr8	53770504	53770702	+	RB1CC1	NM_014781
326	chr6	87921903	87922037	+	CGA	NM_000735
327	chr1	12460844	12461168	+	VPS13D	NM_015378
328	chr22	28912541	28912851	+	HORMAD2	NM_152510
329	chr7	139262627	139262918	+	TBXAS1	NM_030984
330	chr16	87364444	87364716	+	FLJ40448	NM_182605
331	chr10	3139584	3139855	+	PFKP	NM_002627
332	chr10	74526619	74526850	+	P4HA1	NM_000917
333	chr15	60649099	60649297	+	TLN2	NM_015059
334	chr10	7623024	7623222	+	ITIH5	NM_032817
335	chr1	198729078	198729274	+	KIF14	NM_014875
336	chr2	88138078	88138506	+	KRCC1	NM_016618
337	chr7	158349460	158349857	+	WDR60	NM_018051
338	chr1	17147489	17147781	+	CROCC	NM_014675
339	chr7	48091187	48091473	+	UPP1	NM_181597
340	chr9	124186093	124186355	+	PTGS1	NM_000962
341	chr5	10566740	10566992	+	ROPN1L	NM_031916
342	chr18	18949732	18949930	+	CABLES1	NM_138375
343	chr14	47862576	47862869	+	MAMDC1	NM_182830
344	chr3	45139626	45139895	+	CDCP1	NM_178181
345	chr13	112976662	112976882	+	CUL4A	NM_001008895
346	chr2	122174117	122174324	+	MKI67IP	NM_032390
347	chr8	22963412	22963588	+	TNFRSF10B	NM_003842
348	chr6	167537477	167537814	+	TCP10L2	NM_001013683
349	chr5	14089069	14089406	+	DNAH5	NM_001369
350	chr21	43972759	43973072	+	PDXK	NM_003681
351	chr21	45610191	45610444	+	COL18A1	NM_130445
352	chr9	139425956	139426203	+	FLJ20433	NM_017820
353	chr13	43615337	43615565	+	C13orf21	NM_001010897
354	chr10	31024950	31025171	+	LYZL2	NM_183058
355	chr2	8632006	8632204	+	ID2	NM_002166
356	chr2	201691413	201691589	+	CFLAR	NM_003879
357	chr12	119167397	119167566	+	PXN	NM_002859
358	chr7	139018154	139018595	+	HIPK2	NM_022740
359	chr5	138891029	138891331	+	UBE2D2	NM_003339
360	chr4	79061965	79062244	+	MRPL1	NM_020236
361	chr10	29809287	29809539	+	SVIL	NM_021738
362	chr1	206045853	206046061	+	CD46	NM_002389
363	chr9	19152943	19153225	+	ADFP	NM_001122
364	chr5	142605694	142605974	+	ARHGAP26	NM_015071
365	chr1	8180571	8180820	+	RERE	NM_001042682
366	chr12	69325687	69325907	+	PTPRR	NM_130846
367	chr4	126870302	126870518	+	FAT4	NM_024582
368	chr22	36158227	36158425	+	MFNG	NM_002405
369	chr15	99973830	99974027	+	TM2D3	NM_025141
370	chr1	158146910	158147080	+	TAGLN2	NM_003564
371	chr8	107168504	107168650	+	ZFPM2	NM_012082
372	chr16	4643203	4643496	+	MGRN1	NM_015246
373	chr1	21437539	21437799	+	ECE1	NM_001397
374	chr20	60611252	60611463	+	C20orf166	NM_178463
375	chr2	88137334	88137532	+	KRCC1	NM_016618
376	chr13	109290749	109290947	+	IRS2	NM_003749
377	chr19	52158285	52158478	+	GRLF1	NM_004491
378	chr9	75676348	75676524	+	RORB	NM_006914
379	chr18	18940667	18940841	+	CABLES1	NM_138375
380	chr17	78009283	78009434	+	NARF	NM_001038618
381	chr1	44072885	44072992	+	ST3GAL3	NM_174965
382	chr1	46570337	46570632	+	NSUN4	NM_199044
383	chr6	44149048	44149329	+	MRPL14	NM_032111
384	chr7	75890636	75890836	+	ZP3	NM_007155
385	chrY	18927693	18927891	+	XKRY2	NM_001002906
386	chr8	103888884	103889082	+	FLJ45248	NM_207505
387	chr5	168451140	168451338	+	SLIT3	NM_003062
388	chr19	4330542	4330740	+	SH3GL1	NM_003025
389	chr6	82763968	82764163	+	IBTK	NM_015525
390	chr7	128259501	128259690	+	FLNC	NM_001458
391	chr10	661477	661664	+	DIP2C	NM_014974
392	chr2	64724059	64724202	+	SERTAD2	NM_014755
393	chr8	126548058	126548170	+	TRIB1	NM_025195
394	chr3	36691408	36691747	+	STAC	NM_003149
395	chr11	101852814	101853122	+	TMEM123	NM_052932
396	chr8	22511552	22511757	+	PDLIM2	NM_176871
397	chr9	37944278	37944476	+	SHB	NM_003028
398	chr2	86521356	86521554	+	JMJD1A	NM_018433
399	chr10	3497889	3498087	+	PITRM1	NM_014889
400	chr6	44085826	44086022	+	MGC45491	NM_153246
401	chr10	73757754	73757947	+	DNAJB12	NM_001002762
402	chr3	45570855	45571047	+	LARS2	NM_015340
403	chr1	198550246	198550438	+	ZNF281	NM_012482
404	chr1	156255958	156256149	+	KIRREL	NM_018240
405	chr17	42662115	42662283	+	MYL4	NM_002476
406	chr7	120957884	120958050	+	FAM3C	NM_001040020
407	chr21	39927655	39927810	+	C21orf88	NM_153754
408	chr2	235554763	235554908	+	SH3BP4	NM_014521
409	chr5	1010606	1010749	+	TRIP13	NM_004237
410	chr17	16330824	16330956	+	C17orf76	NM_207387
411	chr1	21841118	21841421	+	RAP1GAP	NM_002885
412	chr17	4347543	4347837	+	MGC29671	NM_182538
413	chr21	33498400	33498598	+	IFNAR2	NM_000874
414	chr17	71954669	71954865	+	UBE2O	NM_022066
415	chr21	35182341	35182535	+	RUNX1	NM_001001890
416	chr3	196381415	196381603	+	C3orf21	NM_152531
417	chr5	14318765	14318950	+	TRIO	NM_007118
418	chr7	129572005	129572188	+	KIAA0265	NM_014997
419	chr1	219266185	219266360	+	HLX1	NM_021958
420	chr14	33602520	33602681	+	EGLN3	NM_022073
421	chr6	167653296	167653675	+	UNC93A	NM_018974
422	chr7	17388770	17389066	+	AHR	NM_001621
423	chr16	941818	942089	+	TMEM112	NM_022773
424	chr8	82101352	82101550	+	PAG1	NM_018440
425	chr5	41563068	41563266	+	PLCXD3	NM_001005473
426	chr2	171308020	171308218	+	SP5	NM_001003845
427	chr20	29612331	29612529	+	HM13	NM_178580
428	chr2	110229216	110229413	+	MALL	NM_005434
429	chr2	134592499	134592646	+	MGAT5	NM_002410
430	chr10	64421879	64422127	+	NRBF2	NM_030759
431	chr16	66109586	66109831	+	FAM65A	NM_024519
432	chr3	198606022	198606233	+	DLG1	NM_004087
433	chr12	8014567	8014765	+	SLC2A3	NM_006931
434	chr2	160932867	160933063	+	RBMS1	NM_016839
435	chr2	234719984	234720176	+	SPP2	NM_006944
436	chr7	101492155	101492342	+	CUTL1	NM_181552
437	chr17	52123410	52123597	+	NOG	NM_005450
438	chr8	23767568	23767735	+	STC1	NM_003155
439	chr2	119730071	119730228	+	STEAP3	NM_182915
440	chr6	44066702	44066843	+	MGC45491	NM_153246
441	chr21	15251101	15251234	+	NRIP1	NM_003489
442	chr2	41937700	41937831	+	LOC91461	NM_138370
443	chr16	83431098	83431388	+	CRISPLD2	NM_031476
444	chr5	157794689	157794975	+	EBF1	NM_024007
445	chr11	13119023	13119301	+	ARNTL	NM_001030272
446	chr12	123886581	123886852	+	SCARB1	NM_005505
447	chr13	20465991	20466204	+	LATS2	NM_014572
448	chr1	8460126	8460324	+	RERE	NM_012102
449	chr3	158017482	158017677	+	FLJ16641	NM_001004316
450	chr2	20658935	20659130	+	HS1BP3	NM_022460
451	chr12	78465231	78465425	+	PAWR	NM_002583
452	chr16	78075784	78075976	+	MAF	NM_005360
453	chr16	275442	275624	+	PDIA2	NM_006849
454	chr12	123955273	123955450	+	UBC	NM_021009
455	chr7	143685997	143686172	+	ARHGEF5	NM_005435
456	chr7	151137000	151137158	+	PRKAG2	NM_001040633
457	chr4	72315766	72315920	+	SLC4A4	NM_003759
458	chr1	107993262	107993413	+	VAV3	NM_006113
459	chr15	51910579	51910726	+	WDR72	NM_182758
460	chr11	37483262	37483407	+	C11orf74	NM_138787
461	chrX	135124361	135124503	+	FHL1	NM_001449
462	chr2	86010058	86010192	+	ST3GAL5	NM_003896
463	chr3	125993425	125993551	+	ITGB5	NM_002213
464	chr17	60484328	60484444	+	GNA13	NM_006572
465	chr22	16784970	16785074	+	BID	NM_197967
466	chr9	34212062	34212280	+	UBAP1	NM_016525
467	chrY	18377854	18378046	+	XKRY2	NM_001002906
468	chr3	14468684	14468869	+	SLC6A6	NM_003043
469	chr1	21786118	21786297	+	ALPL	NM_000478
470	chr10	30832953	30833117	+	MAP3K8	NM_005204
471	chrX	18775885	18776048	+	PPEF1	NM_006240
472	chr10	101656259	101656413	+	DNMBP	NM_015221
473	chr10	12530793	12530941	+	CAMK1D	NM_020397
474	chr8	143314400	143314546	+	TSNARE1	NM_145003
475	chr22	23734758	23734899	+	bA9F11.1	NM_001001663
476	chr1	20410880	20411021	+	UBXD3	NM_152376
477	chr2	119726882	119727014	+	STEAP3	NM_182915
478	chr19	43181922	43182046	+	SIPA1L3	NM_015073
479	chr8	110031051	110031159	+	TRHR	NM_003301
480	chr8	123764789	123764987	+	ZHX2	NM_014943
481	chr8	90693204	90693402	+	RIPK2	NM_003821
482	chr10	14487070	14487264	+	FRMD4A	NM_018027
483	chr7	139091113	139091298	+	TBXAS1	NM_030984
484	chr10	22978334	22978507	+	PIP5K2A	NM_005028
485	chr5	169931179	169931345	+	KCNIP1	NM_001034837
486	chr2	228391858	228392021	+	CCL20	NM_004591
487	chr5	119118726	119118876	+	LOC340069	NM_182761
488	chr1	166987231	166987373	+	DPT	NM_001937
489	chr14	21833696	21833837	+	DAD1	NM_001344
490	chr10	127877838	127877979	+	ADAM12	NM_021641
491	chr3	197293346	197293460	+	TFRC	NM_003234
492	chr1	41724651	41724765	+	EDN2	NM_001956
493	chr13	109290635	109290748	+	IRS2	NM_003749
494	chr4	54068878	54068981	+	LNX1	NM_032622
495	chr17	33247533	33247779	+	TCF2	NM_006481
496	chr20	36246047	36246282	+	TGM2	NM_198951
497	chr7	100556872	100557057	+	SERPINE1	NM_000602
498	chr15	65207472	65207623	+	SMAD3	NM_005902
499	chr12	126328576	126328727	+	SLC15A4	NM_145648
500	chr8	17707777	17707923	+	MTUS1	NM_001001924
501	chr15	73746274	73746418	+	CSPG4	NM_001897
502	chr7	128529897	128530037	+	TSPAN33	NM_178562
503	chr7	43493625	43493754	+	HECW1	NM_015052
504	chr2	151050882	151051004	+	RND3	NM_005168
505	chr8	131275347	131275452	+	DDEF1	NM_018482
506	chr19	18336962	18337062	+	PGPEP1	NM_017712
507	chr20	49800218	49800566	+	ATP9A	NM_006045
508	chr5	138885851	138886041	+	UBE2D2	NM_003339
509	chr3	4763191	4763380	+	ITPR1	NM_002222
510	chr5	156393838	156394011	+	HAVCR1	NM_012206
511	chr1	59385189	59385353	+	FLJ10986	NM_018291
512	chr2	237801059	237801216	+	COL6A3	NM_004369
513	chr11	697751	697904	+	EPS8L2	NM_022772
514	chr2	46148465	46148601	+	PRKCE	NM_005400
515	chr6	26404313	26404443	+	HIST1H4H	NM_003543
516	chr1	63969524	63969636	+	ROR1	NM_005012
517	chr11	12044487	12044589	+	MICAL2	NM_014632
518	chr19	50296086	50296187	+	GEMIN7	NM_001007269
519	chr17	61887374	61887473	+	PRKCA	NM_002737
520	chr2	234865418	234865616	+	ARL4C	NM_005737
521	chr16	71823927	71824118	+	C16orf47	NM_207385
522	chr16	83442408	83442597	+	CRISPLD2	NM_031476
523	chr11	32399342	32399515	+	WT1	NM_000378
524	chr16	84105936	84106108	+	KIAA0182	NM_014615
525	chr18	3614325	3614488	+	DLGAP1	NM_001003809
526	chr4	129669861	129670021	+	PGRMC2	NM_006320
527	chr1	19251666	19251825	+	ZUBR1	NM_020765
528	chr17	44070322	44070467	+	HOXB9	NM_024017
529	chr3	179013895	179014035	+	TBL1XR1	NM_024665
530	chr7	143619524	143619663	+	OR2A1	NM_001005287
531	chr6	139738275	139738409	+	CITED2	NM_006079
532	chr11	127897856	127897984	+	ETS1	NM_005238
533	chr10	124031916	124032037	+	BTBD16	NM_144587
534	chr20	11637018	11637137	+	BTBD3	NM_181443
535	chr5	33406139	33406256	+	TARS	NM_152295
536	chr3	96856749	96856864	+	NSUN3	NM_022072
537	chr6	14336825	14336937	+	CD83	NM_001040280
538	chr3	125993250	125993362	+	ITGB5	NM_002213
539	chr3	55169613	55169720	+	CACNA2D3	NM_018398
540	chr15	94614943	94615047	+	NR2F2	NM_021005
541	chr16	86831296	86831396	+	BANP	NM_079837
542	chr10	97378641	97378833	+	ALDH18A1	NM_001017423
543	chr14	89812110	89812290	+	C14orf102	NM_199043
544	chr15	72694976	72695151	+	CLK3	NM_001292
545	chr5	150141672	150141806	+	MST150	NM_032947
546	chr21	41916228	41916362	+	C21orf129	NM_152506
547	chr19	336016	336140	+	THEG	NM_016585
548	chr1	147946587	147946709	+	FCGR1A	NM_000566
549	chr10	97267391	97267513	+	SORBS1	NM_015385
550	chr3	97819485	97819605	+	ARL6	NM_032146
551	chr9	113761967	113762084	+	UGCG	NM_003358
552	chr11	12265719	12265833	+	MICALCL	NM_032867
553	chr3	128952111	128952223	+	MGLL	NM_007283
554	chr3	54765412	54765524	+	CACNA2D3	NM_018398
555	chr5	38890069	38890180	+	OSMR	NM_003999
556	chr17	39157054	39157162	+	SOST	NM_025237
557	chr11	618714	618819	+	SCT	NM_021920
558	chr10	35083919	35084024	+	PARD3	NM_019619
559	chr17	61893672	61893772	+	PRKCA	NM_002737
560	chr2	28469079	28469178	+	FOSL2	NM_005253
561	chr6	167795293	167795479	+	LOC401286	NM_001023565
562	chr1	55089046	55089176	+	DHCR24	NM_014762
563	chr11	85107821	85107944	+	SYTL2	NM_206927
564	chr1	230968603	230968714	+	C1orf57	NM_032324
565	chr8	28265528	28265638	+	ZNF395	NM_018660
566	chr18	44778800	44778909	+	DYM	NM_017653
567	chr2	1614743	1614851	+	PXDN	NM_012293
568	chr6	96695172	96695278	+	FUT9	NM_006581
569	chr10	73727471	73727577	+	DDIT4	NM_019058
570	chr11	56948953	56949057	+	SLC43A3	NM_014096
571	chr4	1313962	1314063	+	MAEA	NM_001017405
572	chr5	111144873	111144972	+	C5orf13	NM_004772
573	chr10	23011606	23011803	+	PIP5K2A	NM_005028
574	chr6	110994754	110994932	+	CDC2L6	NM_015076
575	chr7	45258142	45258276	+	RAMP3	NM_005856
576	chr5	79982796	79982909	+	DHFR	NM_000791
577	chr2	87905453	87905569	+	RGPD1	NM_001024457
578	chr11	10487258	10487392	+	AMPD3	NM_001025390
579	chr5	37846266	37846378	+	GDNF	NM_199234
580	chr11	10487394	10487644	+	AMPD3	NM_001025390
581	chr11	10487663	10487907	+	RNF141	NM_016422
582	chr3	97818846	97819048	+	ARL6	NM_032146
583	chr6	27128116	27128306	+	HIST1H2BJ	NM_021058
584	chr6	62342045	62342158	+	KHDRBS2	NM_152688
585	chr5	79982939	79983218	+	DHFR	NM_000791
586	chr17	68224122	68224229	+	SLC39A11	NM_139177
587	chr1	28074505	28074612	+	C1orf38	NM_001039477
588	chr3	23176480	23176583	+	UBE2E2	NM_152653
589	chr9	113767742	113767860	+	UGCG	NM_003358
590	chr9	99679556	99679680	+	FOXE1	NM_004473
591	chr16	86833853	86833973	+	BANP	NM_079837
592	chr7	93768799	93768898	+	COL1A2	NM_000089
593	chrX	125434090	125434283	+	WDR40B	NM_178470
594	chr2	49310432	49310538	+	FSHR	NM_000145
595	chr13	108874416	108874622	+	MYR8	NM_015011
596	chrY	11928106	11928212	+	USP9Y	NM_004654
597	chr11	10486940	10487148	+	AMPD3	NM_001025390
598	chrY	11943274	11943452	+	USP9Y	NM_004654
599	chr4	120441301	120441404	+	LOC401152	NM_001001701
600	chr10	71761669	71761823	+	LRRC20	NM_207119
601	chr16	44953380	44953505	+	FLJ43980	NM_001004299
602	chrY	57394952	57395057	+	SPRY3	NM_005840
603	chr17	21944841	21944958	+	FAM27L	NM_203392
604	chr4	39648899	39649031	+	SCC-112	NM_015200
605	chr10	41685160	41685278	+	ZNF33B	NM_006955
606	chr1	94017961	94018072	+	DNTTIP2	NM_014597
607	chrY	4272755	4272857	+	PCDH11Y	NM_032971
608	chr10	41726667	41726767	+	ZNF33B	NM_006955
609	chr4	122719566	122719683	+	ANXA5	NM_001154
610	chr4	49334588	49334687	+	FLJ21511	NM_025087
611	chr21	9878734	9878833	+	TPTE	NM_199259
