# Supplementary material for: Genome-wide analysis of HIF-2α chromatin binding sites under normoxia in human bronchial epithelial cells (BEAS-2B) suggests its diverse functions
Source: Sci Rep. 2016 Jul 4;6:29311. doi: 10.1038/srep29311 (PMC4931692; doi:10.1038/srep29311)
Supplement: Supplementary Dataset 3 [file srep29311-s3.xls]

## Sheet: Title and author list
Genome-wide analysis of HIF-2α chromatin binding sites under normoxia in human bronchial epithelial cells (BEAS-2B) suggests its diverse functions Meng-Chang Lee1, Hsin-Ju Huang2, Tzu-Hao Chang3, Hsieh-Chou Huang2,6, Shen-Yuan Hsieh1, Yi-Siou Chen4, Wei-Yuan Chou4, Chiao-Hsi Chiang7, Ching-Huang Lai5 and Chia-Yang Shiau*,1,4,5

## Sheet: Motif1
Three types of HIF-2α binding motifs in BEAS-2B
Motif 1
#seq_id	Strand	Start	p-value	Sites
1877	+	31	9.05e-12	AAAAATAAAAGCAAATTAAATGAAAAAAAA
968	-	71	3.51e-11	GAGAAAAAAAGAAAAAAAAAAAAAAAAAAA
1954	+	27	4.54e-11	AAAAAAAAAAGAAAAGAAAAGAAAAGAAAA
1462	-	34	1.45e-09	TAAAAAGAAAGAAAAAAAATGGAAAGGAAG
1331	+	21	8.59e-09	AAGAAAGTAAGTATGTAAAGATGAAAACAA
1727	-	32	5.05e-08	AGAAAAAAAAGAAAAGAAGGAAGAAAAGAA
1547	+	38	5.05e-08	AAGAAGGAAAGACCAAAATGACTAAAACAA
384	-	21	1.14e-07	AAAAATACTAGAAAATTATTAGTTTATTAG
1871	+	45	1.56e-07	AAAAATAAAATAAAATACTTAGGAACATTC
611	-	4	1.82e-07	AGAAATGTAAGGTATAAAAAGAAAATAGAG
134	+	13	2.47e-07	AGAAAGCAAAGCAAAGAAAGTATTTAACAA
1554	-	8	3.33e-07	TTAAATTAAAGTACATACAGAATAAGATTT
1867	+	2	4.46e-07	AAGAAAGAAAGCAAAGATATGAACAAACAC
617	-	58	5.15e-07	AGAAATCTATGGCTAAAAAAAGAAGGAAAA
1372	-	58	5.15e-07	AAAAAAAAAAAAAGTCAAATTGAAGGTAAA
770	-	26	5.15e-07	ATAAATAATATATAATATTTTTTCTAATAA
1182	-	55	5.94e-07	AAGAATCTATTATTATAAAAAGATATACAT
1630	-	26	5.94e-07	AAAAAAGAAGTGATATACAAAAATAAAAAG
104	+	63	7.86e-07	TGAAATCCAAGTAGAAAAAGTTATAAAAAG
1822	+	34	9.02e-07	TTAAAACAAAACAAAAACAAAGAAAACTTA
1208	+	21	1.03e-06	AAGAATGGAAGAAAGAAATGAGAAAAGGCA
660	+	1	1.03e-06	AAAAATATAGGACATTTTAGGTGAAGGTAA
1151	+	43	1.03e-06	GGGAATATCAGAAAATTCAGGAGATAATAT
1247	+	59	1.03e-06	AAAAATGTAATTCAGAAATACTACAAACAA
1923	+	55	1.18e-06	GAAAATTAAATTACTTACTGGTAAACATAT
581	-	8	1.18e-06	ATAAAAGGCAGCAAACTAAGGGTATTAAAA
857	+	35	1.18e-06	TTATATATAAACATTTACTTAATATCATAA
1770	+	62	1.55e-06	AGGAAAAAAAGTCTAATAATCTGATTATAA
697	+	35	1.55e-06	GAGAAGACAACCAAAAAAATGGGAGAAAAA
1103	+	2	1.55e-06	AGCAATATAAAACAATAAAAACTCAATAAA
675	-	33	1.76e-06	AATTAGGTTAGTAAATTCTGAGTTAAACAA
926	+	8	2.01e-06	TATTATTTTTAACAAAAATTATAAATATAA
440	-	65	2.94e-06	ACAAAAAATAGACAAATCAGACAAACCGAA
753	-	58	2.94e-06	TGGAAGAAATAAACATATTTGTTAAGTCAG
853	+	32	2.94e-06	ATAAAGGAAAGACTTTTAATTGACTCACAG
435	-	43	3.77e-06	TAAAATTTAACTATTAAAATTATAAATGAC
816	+	4	3.77e-06	AAAAAAAAAAAAACACCTAAGGACATACAT
708	-	34	3.77e-06	AAAACGTACAGTAAAAATATGGTATTATAG
1649	+	4	4.26e-06	TCACATCTAAAAACAGACATTTAAAAAAAC
1007	+	16	4.26e-06	AATTATATAAGAGGTGAAAAATAAATATAA
29	-	56	4.26e-06	AAATAGGTATGGGAACACATGGTATGATAA
1849	-	28	4.26e-06	ACATATGTATGTATGTAAATGCATTGAAAA
456	+	69	4.26e-06	AGCAAAAAGATAAGATATATGGAAAAATCA
1859	+	32	4.26e-06	ATGTAGATCAGAATATAAAGGCAAAGGTAG
233	-	11	4.81e-06	AAAAATGTTAATCCTATATAATTAGATAAA
936	-	14	6.11e-06	TAAAATCTGTCAACAAAATGAGTATAGAAA
426	-	4	6.11e-06	ATGTATTCAGGAAAGATAATGTAAAAGAAA
50	+	62	6.11e-06	TCGTATCTCAGAAATATAATGTTAACCTAA
34	-	19	6.87e-06	GAGTAGAAAAGATTTAATAAAGTAATATTA
1681	+	4	6.87e-06	GACAAAATAAGAACATACAGTTGAAGAATT
21	+	27	6.87e-06	ATGAAAATAATCAAGTATAGTAATACCCAA
1990	+	67	6.87e-06	AAAAATGAAAGACAATCCAGCACAATAACA
437	+	57	7.72e-06	TCGAATTGAAGAACAAATGGGTTAAGCAAA
298	+	33	7.72e-06	GAAAAGGAAATAAATCAAAATGACTTTTAT
439	-	71	8.66e-06	ATATAAAAAAGACCAAATATGACATGCCAA
1347	-	39	8.66e-06	ATAAAGAGAATATTAGATTGAGATAATGAA
1615	+	7	8.66e-06	TAAAATTTAAAAAGTTGATGGTAATGACAC
1359	+	37	8.66e-06	TCAAAACTTGGCATAAAAAAAGTAATGCAA
1160	-	34	9.71e-06	ATAAAGGTGGTAAATTAAATGAATAATACA
403	-	29	9.71e-06	ATAAATCATATCACATCCTGCTTAAAATAA
1967	+	28	1.09e-05	ATAAATGTAATGATATAATGCAATGATACA
1168	-	31	1.09e-05	ACAAATTGAATGGTATATAGATGAGAATAA
601	+	38	1.22e-05	AAATATACATAATAATTTATAGACACCAAG
1751	-	66	1.36e-05	ACAAAAGAACACACTTTTTTGTAAATTAAA
1908	-	53	1.36e-05	TCATAGATTAGAAAAATAATAATAGCTCTT
549	-	32	1.36e-05	AGAAATATAAAGAAATTCTGTTGCAGCAAG
193	+	38	1.36e-05	TAGTAGTAACAACAATAATGATAATAATCA
1038	-	61	1.36e-05	TAAAAAATCAGTTTATAATGAATCTGCTAA
910	-	59	1.52e-05	AAAAATTGTATGTCATTAAAATAATGAGCA
98	-	25	1.52e-05	TAGAAAGAAAGATTACGAAGATTAAGTACA
1481	+	68	1.52e-05	TGAAATGAAACTTCTCTAAGATAAATATTA
1170	+	66	1.52e-05	AGGAAGCTAATACAATAAATATACATCTTC
781	-	46	1.69e-05	TAATATATTTTCTAAAACATGTTTTCTAAA
1946	+	10	1.69e-05	TTAAACCATTGAACATACATTTTAAATGAA
1933	+	70	1.88e-05	GGAAATGCAATGAAATTCAAGATAACGCAG
1301	+	17	1.88e-05	TAAAAGACAAACACAAATGGGGAAAATATT
1273	+	3	2.09e-05	AGAAAAATAGCACCAAATAGATACTTAGAG
190	+	4	2.09e-05	AAATAATCATGTATAATAGGGGAATAACAC
1004	-	7	2.09e-05	GGAAATGGAATACTATGCAGCTATAAAAAA
447	-	6	2.09e-05	ACAAAAATAATCAAATAATCGTCAATTGAT
824	-	20	2.33e-05	ACATAATTAAGAAATAACTAAGATGATGCA
1644	+	58	2.33e-05	AAAAAGTTCATTCCATGCAAGTAAAAAGTA
1477	-	35	2.58e-05	TAGAATACAAATAAAATTTGGAAATTTCCT
267	+	28	2.86e-05	ATGAATTTGAAAAATACAAAGTAAGACAAA
1452	-	14	2.86e-05	GCAAATATGATTAAGTAATGTGGAACACAG
264	-	50	2.86e-05	AGAAAGATTAGTATGTATAGAACAAAGCCA
1575	+	46	3.17e-05	ACAAAGGGAAGGTAGTATATACAAATTACA
559	-	47	3.17e-05	ACATAATCAACCAAATTTAACAAAGGATAA
143	-	63	3.51e-05	TCTAATGTGTTAACAAAAATTATAGTATAT
1614	-	9	3.88e-05	GTAAATATTGACATTAAATTATATTAATAT
321	-	69	3.88e-05	TCAAAGCTTTAGAAAAACAATTTTAAGTAG
707	+	69	3.88e-05	TAGAAGATAGATAGATAGATAGATAGATAG
314	+	18	4.29e-05	AAACATTTGAGAAATTGTATATGTACACAA
85	+	66	4.29e-05	TAGTAATTATGCATAATAGTTATAAATTAT
43	-	32	4.29e-05	AAGACTCCATCTCGAAAAATAAAAAAAAAA
720	+	4	4.29e-05	ACATATGAATGATAAGAAAGCGAAACAGCC
977	-	1	4.73e-05	AAACAGGAATGAAGATTAAATATTTTAGAC
1536	+	26	4.73e-05	ATGTATAGAAAGAAACAAACAGTAATTGAG
1149	-	61	4.73e-05	ACAAATCAATAAACGTAATCCATCATATAA
860	+	68	5.22e-05	TTCAAGAACATTATGATAATAGTTAAATAT
109	-	35	5.22e-05	AAAAAATTTAGGAGGGTAAGAAAAATAGTT
1028	+	6	5.22e-05	TTAAAGAGGTAGAAAGTTTTAGAAACACAA
181	-	32	5.74e-05	TTTACGAAAAGTAATTGAATATTATATAAA
1609	+	66	6.32e-05	ATGTATAGATAAAATAAATGTGACACACAC
593	-	46	6.32e-05	GAATAGGAATTAAAAATTAACAGATATCCA
672	-	38	6.32e-05	TAAAAAACAACATAATTTTGTTTCTCACAG
1205	+	71	7.63e-05	GTCAAGTTAAAATTATTAAGGAGATACTAG
861	+	25	7.63e-05	GCAAATATATTACCATTCAAAACAATATTC
533	-	40	7.63e-05	ACACAGACACACACATATATGGATATATAG
622	-	44	7.63e-05	TTGTATGTTAACACAATCGTAATTAATGAA
1447	-	27	7.63e-05	TAAAAGATCTCTAAGTTAATAATATATATT
989	-	68	8.37e-05	ACGTAATTTAAAACAGCCAAGTAAACACAG
537	-	70	8.37e-05	AGAAAATTGAGACCGTATAATTTTAGGCAA
266	-	41	8.37e-05	ACGTAGATCAATTCAATAGTATTAGAAAAG
1558	+	17	9.17e-05	AAAAAAGACTAAATAATCAAAAGCTTATTT
683	+	59	9.17e-05	AAGCATTTCATAAATAAAGGTGTAGAAAAG
801	-	65	9.17e-05	TATACGAATAAGTGAAAAATAGAATGAAAA
114	-	69	0.0001	AAATAGGTTATAGTGTTAGTAGTTATTTAA
1781	+	3	0.0001	GCTAATAAAGAGTATTTAATGAAATGATAG
1071	-	1	0.00011	GCATATATTCGAATACACATAAAATTAATT
562	+	58	0.00011	TACAATATATGCTAAATAATAAATGCGATA
1210	+	8	0.000131	ATCAACGAAAGGACTCAAATGGAATTATCA
102	+	62	0.000143	TCTAAGATTTTAAATATCAGTCTCTAATAA
516	+	25	0.000156	AGACATATTTTAACAGTCAGAAACTGTAAG
320	-	14	0.000156	TTAAAACAATTAAAATTAGCATCTGAATAA
1317	+	41	0.000185	TACAAAGTTACAATTAAATAGGATGAATCA
70	+	62	0.000219	GATACTGAAGTAGAATATAGATAATTAGAA
1464	-	6	0.000219	TAGTAGTCAAGTAGACAGATATTAAATCAT
493	+	69	0.000237	GTGTATGTACATAAACATATATACAGGAAG
1429	+	55	0.000237	TATTATCTAAGTTAGTTCATGTAAGTGTAC
1398	-	68	0.000237	AGATAATACTTCATGATCAAGATAATACAT
375	-	9	0.000382	TAAAAGTGATGATGATCTAGTAGTAATAAG
237	+	41	0.000555	AAATAACAGAAACAACGCTTCGAATTATCA

## Sheet: Motif2
Three types of HIF-2α binding motifs in BEAS-2B
Motif 2
#seq_id	Strand	Start	p-value	Sites
1759	-	3	8.92e-13	CACACACACACACACACACA
1575	+	80	8.92e-13	CACACACACACACACACACA
707	+	12	8.92e-13	CACACACACACACACACACA
1276	+	67	1.78e-12	CACACACAGACACACACACA
976	-	46	6.05e-11	CACACAGAGACACACACACA
13	+	48	4.48e-10	CACACATACACTCACGCACA
1397	-	57	3.23e-09	CACACCAAGACACCCGCAGA
1875	+	79	7.7e-09	CACATGCACACACACACTCC
1441	-	28	1.14e-08	CACAGAAACATTCACACACA
878	-	27	1.38e-08	CACACAAAGACCTCCACAGC
1235	-	2	2.47e-08	CATACGCACACATGCGCACA
1640	-	71	2.75e-08	CGCACCCCCACGCCCACAGA
609	-	7	1.55e-07	CGCACATAGACGTCCAGTCC

## Sheet: Motif3
Three types of HIF-2α binding motifs in BEAS-2B
Motif 3
#seq_id	Strand	Start	p-value	Sites
847	+	17	1.35e-18	CCCAAAGTGCTAGGATTACAGGCGTGAGCC
1135	-	64	7.49e-18	CGCAAAGTGCTGGGATTACAGGCGTGAGCC
465	-	71	2.29e-17	CCCAAAGTGCTAGGATTACAGACGTGAGCC
1506	-	30	3.56e-17	CCCAAAGTGCTGGGATTACAGGCATAAGCC
1372	+	4	2.77e-16	CCCAAAGTGCTGTGATTATAGGCATGAGCC
468	-	61	2.46e-13	ACCATGGTGGTAGAATTACAGGATTGAAAC
