# Supplementary material for: Genome-wide analysis of HIF-2α chromatin binding sites under normoxia in human bronchial epithelial cells (BEAS-2B) suggests its diverse functions
Source: Sci Rep. 2016 Jul 4;6:29311. doi: 10.1038/srep29311 (PMC4931692; doi:10.1038/srep29311)
Supplement: Supplementary Dataset 4 [file srep29311-s4.xls]

## Sheet: Title and author list
Genome-wide analysis of HIF-2α chromatin binding sites under normoxia in human bronchial epithelial cells (BEAS-2B) suggests its diverse functions Meng-Chang Lee1, Hsin-Ju Huang2, Tzu-Hao Chang3, Hsieh-Chou Huang2,6, Shen-Yuan Hsieh1, Yi-Siou Chen4, Wei-Yuan Chou4, Chiao-Hsi Chiang7, Ching-Huang Lai5 and Chia-Yang Shiau*,1,4,5

## Sheet: Diseases and Functions
Analysis of “Diseases and Functions” via HIF-2α 
Categories	Diseases or Functions Annotation	p-Value
Cell Death and Survival	cell death	3.46E-07
Cell Death and Survival	necrosis	8.00E-07
Cell Death and Survival	cell death of tumor cell lines	1.68E-06
Cell Death and Survival	apoptosis	1.50E-05
Cell Death and Survival	apoptosis of tumor cell lines	1.36E-04
Cell Death and Survival	cell death of neuroglia	1.46E-03
Cell Death and Survival	apoptosis of carcinoma cell lines	2.10E-03
Cell Death and Survival	apoptosis of brain cancer cell lines	2.22E-03
Cell Death and Survival	apoptosis of Schwann cells	2.37E-03
Cell Death and Survival	necrosis of brain cancer cell lines	2.60E-03
Cell Death and Survival	cell death of carcinoma cell lines	3.03E-03
Cell Death and Survival	apoptosis of neuroglia	4.05E-03
Cell Death and Survival	neuronal cell death	8.40E-03
Cell Death and Survival	cell death of cortical neurons	1.12E-02
